# Supplementary material for: Identifying potential causal effects of age at menarche: a Mendelian randomization phenome-wide association study
Source: BMC Med. 2020 Mar 23;18:71. doi: 10.1186/s12916-020-01515-y (PMC7087394; doi:10.1186/s12916-020-01515-y)
Supplement: Supplementary file 3 — Additional file 3:Table S1. Strength of the genetic instrument in predicting age at menarche in UK Biobank. Table S2. Findings from the main analysis of the genetic risk score for age at menarche. Table S3. Finding from the main analysis of the genetic risk score for age at menarche after additional adjustment for chip used for the genotyping. Table S4. Finding from the main analysis of the genetic risk score for age at menarche after Steiger filtering. Table S5. Findings from the sensitivity analysis of the genetic risk score for age at menarche excluding SNPs associated with childhood body-mass index. Table S6. Findings from the sensitivity analysis of the genetic risk score for age at menarche excluding SNPs associated with childhood and/or adult body-mass index. Table S7. MR-Egger intercept. Table S8. Results from MR-PRESSO global test for pleoitropy and distortion tests. Table S9. Strength of the genetic instrument in predicting age at menarche in ALSPAC. Table S10. Strength of the genetic instrument in predicting body-mass index and height in UK Biobank. Table S11. Findings from the multivariable mendelian randomization analysis further adjusting for body-mass index and height. Table S12. Post hoc power calculation analyses for the replication analyses. [file 12916_2020_1515_MOESM3_ESM.xlsx]

## Sheet: Index
Table	Title
Table S1	Strength of the genetic instrument in predicting age at menarche in UK Biobank
Table S2	Findings from the main analysis of the genetic risk score for age at menarche
Table S3	Finding from the main analysis of the genetic risk score for age at menarche after additional adjustment for chip used for the genotyping
Table S4	Finding from the main analysis of the genetic risk score for age at menarche after Steiger filtering
Table S5	Findings from the sensitivity analysis of the genetic risk score for age at menarche excluding SNPs associated with childhood body-mass index
Table S6	Findings from the sensitivity analysis of the genetic risk score for age at menarche excluding SNPs associated with childhood and/or adult body-mass index
Table S7	MR-Egger intercept
Table S8	Results from MR-PRESSO global test for pleoitropy and distortion tests
Table S9	Strength of the genetic instrument in predicting age at menarche in ALSPAC
Table S10	Strength of the genetic instrument in predicting body-mass index and height in UK Biobank
Table S11	Findings from the multivariable mendelian randomization analysis further adjusting for body-mass index and height
Table S12	Post hoc power calculation analyses for the replication analyses

## Sheet: Table S1
Genetic instrument used in analysis	N SNPs included in the the risk score	Median (IQR)	Mean difference in age at menarche in months a	(95% CI)	F statistic	R2
Total genetic risk score	360	400.57 (393.10, 407.98)	-0.43	(-0.43, -0.42)	1043	0.061
Totel genetic risk score after Steiger filtering	333	371.28 (364.16, 378.32)	-0.43	(-0.44, -0.43)	979	0.058
Total genetic risk score excluding SNPs associated with childhood BMI	353	392.29 (384.91, 399.65)	-0.42	(-0.43, -0.42)	1012	0.06
Total genetic risk score excluding SNPs associated with childhood and/or adult BMI	154	169.78 (165.04, 174.50)	-0.46	(-0.47, -0.45)	489	0.03
a The estimates reflect the change per unit increase in the genetic risk score associated with lower age at menarche after adjusting for genomic principal components.

## Sheet: Table S2
varname	category	description	vartype	n	beta 1	lower	upper	pvalue 2	restype	fdr_sign	bonf_sign
1687	Early-life factors	Comparative body size at age 10	CAT-SIN	178778	0.0108484	0.0106194	0.0110775	<2.23E-308	ORDERED-LOGISTIC	yes	yes
1697	Early-life factors	Comparative height size at age 10	CAT-SIN	178295	0.00840826	0.00817776	0.00863875	<2.23E-308	ORDERED-LOGISTIC	yes	yes
5182-1	Eyesight and hearing measures	Both eyes present	CAT-SIN	39555/39583	-999	-999	-999	<2.23E-308	MULTINOMIAL-LOGISTIC	yes	yes
23106	Anthropometric and adiposity related traits	Impedance of whole body	CONTINUOUS	178300	-0.0061571	-0.00657752	-0.00573668	<2.23E-308	LINEAR	yes	yes
924	Lifestyle and environment	Usual walking pace	CAT-SIN	180321	-0.00345544	-0.00369587	-0.003215	<2.23E-308	ORDERED-LOGISTIC	yes	yes
23107	Anthropometric and adiposity related traits	Impedance of leg (right)	CONTINUOUS	178315	-0.00568956	-0.00610998	-0.00526913	<2.23E-308	LINEAR	yes	yes
23109	Anthropometric and adiposity related traits	Impedance of arm (right)	CONTINUOUS	178300	-0.00562385	-0.00604446	-0.00520324	<2.23E-308	LINEAR	yes	yes
23108	Anthropometric and adiposity related traits	Impedance of leg (left)	CONTINUOUS	178313	-0.0055897	-0.00601019	-0.00516921	<2.23E-308	LINEAR	yes	yes
21001	Anthropometric and adiposity related traits	Body mass index (BMI)	CONTINUOUS	180759	0.00550401	0.00508747	0.00592055	<2.23E-308	LINEAR	yes	yes
23104	Anthropometric and adiposity related traits	Body mass index (BMI)	CONTINUOUS	178324	0.00553107	0.00511174	0.00595039	<2.23E-308	LINEAR	yes	yes
50	Anthropometric and adiposity related traits	Standing height	CONTINUOUS	180945	-0.00537524	-0.005783	-0.00496748	<2.23E-308	LINEAR	yes	yes
23110	Anthropometric and adiposity related traits	Impedance of arm (left)	CONTINUOUS	178310	-0.00553136	-0.00595219	-0.00511053	<2.23E-308	LINEAR	yes	yes
2178	Self-reported health and diagnoses	Overall health rating	CAT-SIN	180717	0.0029084	0.00267285	0.00314395	<2.23E-308	ORDERED-LOGISTIC	yes	yes
1498	Characteristics of diet	Coffee intake	INTEGER	168009	0.00289184	0.0026537	0.00312998	<2.23E-308	ORDERED-LOGISTIC	yes	yes
1558	Substance use and addictions	Alcohol intake frequency.	CAT-SIN	181193	0.00229334	0.00208228	0.00250441	<2.23E-308	ORDERED-LOGISTIC	yes	yes
23123	Anthropometric and adiposity related traits	Arm fat percentage (left)	CONTINUOUS	178259	0.00433689	0.00391745	0.00475632	<2.23E-308	LINEAR	yes	yes
23119	Anthropometric and adiposity related traits	Arm fat percentage (right)	CONTINUOUS	178291	0.00421184	0.00379231	0.00463137	<2.23E-308	LINEAR	yes	yes
23124	Anthropometric and adiposity related traits	Arm fat mass (left)	CONTINUOUS	178241	0.00422215	0.00380137	0.00464294	<2.23E-308	LINEAR	yes	yes
23120	Anthropometric and adiposity related traits	Arm fat mass (right)	CONTINUOUS	178269	0.00417282	0.00375204	0.00459359	<2.23E-308	LINEAR	yes	yes
3077	Anthropometric and adiposity related traits	Seating box height	CAT-SIN	180771	-0.0030777	-0.00339183	-0.00276358	<2.23E-308	ORDERED-LOGISTIC	yes	yes
23116	Anthropometric and adiposity related traits	Leg fat mass (left)	CONTINUOUS	178305	0.00399446	0.00357519	0.00441373	<2.23E-308	LINEAR	yes	yes
23112	Anthropometric and adiposity related traits	Leg fat mass (right)	CONTINUOUS	178311	0.00397656	0.00355705	0.00439607	<2.23E-308	LINEAR	yes	yes
845	Sociodemographic characteristics	Age completed full time education	INTEGER	124215	-0.00263566	-0.00291383	-0.00235749	<2.23E-308	ORDERED-LOGISTIC	yes	yes
23115	Anthropometric and adiposity related traits	Leg fat percentage (left)	CONTINUOUS	178307	0.00388535	0.0034744	0.0042963	<2.23E-308	LINEAR	yes	yes
2050	Self-reported mental health and traumatic events	Frequency of depressed mood in last 2 weeks	CAT-SIN	173106	0.00262358	0.00234471	0.00290246	<2.23E-308	ORDERED-LOGISTIC	yes	yes
1408	Characteristics of diet	Cheese intake	CAT-SIN	177044	-0.00212591	-0.00235705	-0.00189476	<2.23E-308	ORDERED-LOGISTIC	yes	yes
23111	Anthropometric and adiposity related traits	Leg fat percentage (right)	CONTINUOUS	178312	0.00377994	0.00336882	0.00419106	<2.23E-308	LINEAR	yes	yes
1309	Characteristics of diet	Fresh fruit intake	INTEGER	176769	0.00188422	0.00165935	0.00210908	<2.23E-308	ORDERED-LOGISTIC	yes	yes
943	Lifestyle and environment	Frequency of stair climbing in last 4 weeks	CAT-SIN	179575	-0.00182106	-0.00203905	-0.00160308	<2.23E-308	ORDERED-LOGISTIC	yes	yes
49	Anthropometric and adiposity related traits	Hip circumference	CONTINUOUS	180977	0.00349182	0.00307359	0.00391004	<2.23E-308	LINEAR	yes	yes
738	Sociodemographic characteristics	Average total household income before tax	CAT-SIN	150514	-0.00199057	-0.00223536	-0.00174577	<2.23E-308	ORDERED-LOGISTIC	yes	yes
20153	Spirometry	Forced expiratory volume in 1-second (FEV1), predicted	CONTINUOUS	61541	-0.00353302	-0.00397013	-0.00309591	<2.23E-308	LINEAR	yes	yes
48	Anthropometric and adiposity related traits	Waist circumference	CONTINUOUS	180995	0.00326718	0.00285221	0.00368215	<2.23E-308	LINEAR	yes	yes
1289	Characteristics of diet	Cooked vegetable intake	INTEGER	177151	0.00179139	0.0015607	0.00202208	<2.23E-308	ORDERED-LOGISTIC	yes	yes
2139	Lifestyle and environment	Age first had sexual intercourse	INTEGER	159088	-0.00326805	-0.00369287	-0.00284324	<2.23E-308	LINEAR	yes	yes
100010	Characteristics of diet	Portion size	CAT-SIN	25943	0.00635097	0.00552462	0.00717732	<2.23E-308	ORDERED-LOGISTIC	yes	yes
41235	Admission and discharge from hospitals	Spells in hospital	INTEGER	121897	0.00201312	0.00174669	0.00227954	<2.23E-308	ORDERED-LOGISTIC	yes	yes
1757	Lifestyle and environment	Facial ageing	CAT-SIN	165622	0.00221732	0.00191856	0.00251608	<2.23E-308	ORDERED-LOGISTIC	yes	yes
21002	Anthropometric and adiposity related traits	Weight	CONTINUOUS	180812	0.003075	0.00265607	0.00349392	<2.23E-308	LINEAR	yes	yes
23098	Anthropometric and adiposity related traits	Weight	CONTINUOUS	178326	0.00309303	0.00267129	0.00351476	<2.23E-308	LINEAR	yes	yes
4570	Self-reported mental health and traumatic events	Friendships satisfaction	CAT-SIN	59179	0.00296024	0.00255541	0.00336507	<2.23E-308	ORDERED-LOGISTIC	yes	yes
4548	Self-reported mental health and traumatic events	Health satisfaction	CAT-SIN	59413	0.00291685	0.0025168	0.00331689	<2.23E-308	ORDERED-LOGISTIC	yes	yes
23100	Anthropometric and adiposity related traits	Whole body fat mass	CONTINUOUS	178278	0.00302469	0.00260455	0.00344482	<2.23E-308	LINEAR	yes	yes
3637	Lifestyle and environment	Frequency of other exercises in last 4 weeks	CAT-SIN	89220	0.00218822	0.0018833	0.00249315	<2.23E-308	ORDERED-LOGISTIC	yes	yes
20151	Spirometry	Forced vital capacity (FVC), Best measure	CONTINUOUS	134821	-0.00306892	-0.00350107	-0.00263677	<2.23E-308	LINEAR	yes	yes
1319	Characteristics of diet	Dried fruit intake	INTEGER	165581	-0.00167916	-0.00192113	-0.00143718	<2.23E-308	ORDERED-LOGISTIC	yes	yes
2060	Self-reported mental health and traumatic events	Frequency of unenthusiasm / disinterest in last 2 weeks	CAT-SIN	175447	0.00209052	0.00178779	0.00239325	<2.23E-308	ORDERED-LOGISTIC	yes	yes
1279	Substance use and addictions	Exposure to tobacco smoke outside home	INTEGER	154345	0.00241287	0.00206243	0.00276331	<2.23E-308	ORDERED-LOGISTIC	yes	yes
709	Sociodemographic characteristics	Number in household	INTEGER	180413	-0.00172582	-0.00197669	-0.00147495	<2.23E-308	ORDERED-LOGISTIC	yes	yes
3062	Spirometry	Forced vital capacity (FVC)	CONTINUOUS	166338	-0.00266431	-0.00305606	-0.00227256	<2.23E-308	LINEAR	yes	yes
23113	Anthropometric and adiposity related traits	Leg fat-free mass (right)	CONTINUOUS	178310	0.00279734	0.00238472	0.00320996	<2.23E-308	LINEAR	yes	yes
20511	Self-reported mental health and traumatic events	Recent poor appetite or overeating	CAT-SIN	61673	0.00337924	0.00288096	0.00387752	<2.23E-308	ORDERED-LOGISTIC	yes	yes
2080	Self-reported mental health and traumatic events	Frequency of tiredness / lethargy in last 2 weeks	CAT-SIN	175824	0.0015635	0.00133263	0.00179437	<2.23E-308	ORDERED-LOGISTIC	yes	yes
23114	Anthropometric and adiposity related traits	Leg predicted mass (right)	CONTINUOUS	178310	0.00279155	0.00237894	0.00320416	<2.23E-308	LINEAR	yes	yes
23117	Anthropometric and adiposity related traits	Leg fat-free mass (left)	CONTINUOUS	178295	0.00278146	0.00236731	0.0031956	<2.23E-308	LINEAR	yes	yes
23118	Anthropometric and adiposity related traits	Leg predicted mass (left)	CONTINUOUS	178293	0.00277671	0.00236256	0.00319085	<2.23E-308	LINEAR	yes	yes
23105	Anthropometric and adiposity related traits	Basal metabolic rate	CONTINUOUS	178321	0.00277752	0.00236233	0.0031927	<2.23E-308	LINEAR	yes	yes
23099	Anthropometric and adiposity related traits	Body fat percentage	CONTINUOUS	178323	0.00273523	0.00231915	0.0031513	5.70613e-38	LINEAR	yes	yes
47	Measures of cognition and aging	Hand grip strength (right)	INTEGER	180495	-0.00259491	-0.00299147	-0.00219836	1.22854e-37	LINEAR	yes	yes
23126	Anthropometric and adiposity related traits	Arm predicted mass (left)	CONTINUOUS	178238	0.00273601	0.00231513	0.00315689	3.62334e-37	LINEAR	yes	yes
1359	Characteristics of diet	Poultry intake	CAT-SIN	181094	0.0014795	0.00124959	0.00170941	1.86271e-36	ORDERED-LOGISTIC	yes	yes
23125	Anthropometric and adiposity related traits	Arm fat-free mass (left)	CONTINUOUS	178242	0.00270381	0.00228294	0.00312468	2.43636e-36	LINEAR	yes	yes
23102	Anthropometric and adiposity related traits	Whole body water mass	CONTINUOUS	178325	0.00261151	0.00219648	0.00302654	6.22415e-35	LINEAR	yes	yes
777	Sociodemographic characteristics	Frequency of travelling from home to job workplace	INTEGER	97679	0.00206159	0.0017307	0.00239247	2.84532e-34	ORDERED-LOGISTIC	yes	yes
23101	Anthropometric and adiposity related traits	Whole body fat-free mass	CONTINUOUS	178326	0.00253747	0.00212267	0.00295228	4.14438e-33	LINEAR	yes	yes
23122	Anthropometric and adiposity related traits	Arm predicted mass (right)	CONTINUOUS	178267	0.00252554	0.00210531	0.00294576	5.12893e-32	LINEAR	yes	yes
1200	Lifestyle and environment	Sleeplessness / insomnia	CAT-SIN	181242	0.00134786	0.00112217	0.00157355	1.22795e-31	ORDERED-LOGISTIC	yes	yes
20077	Characteristics of diet	Number of diet questionnaires completed	INTEGER	79332	-0.00194973	-0.00227675	-0.00162271	1.59782e-31	ORDERED-LOGISTIC	yes	yes
5993	Objective measures of cardiovacular health	ECG, number of stages in a phase	INTEGER	26696	-0.0042963	-0.00502297	-0.00356962	5.62364e-31	ORDERED-LOGISTIC	yes	yes
23121	Anthropometric and adiposity related traits	Arm fat-free mass (right)	CONTINUOUS	178271	0.00247498	0.00205478	0.00289519	8.10653e-31	LINEAR	yes	yes
5386	Self-reported mental health and traumatic events	Number of unenthusiastic/disinterested episodes	INTEGER	16369	0.00434158	0.00360344	0.00507972	1.24773e-30	ORDERED-LOGISTIC	yes	yes
20150	Spirometry	Forced expiratory volume in 1-second (FEV1), Best measure	CONTINUOUS	134821	-0.00244114	-0.00286232	-0.00201996	6.81885e-30	LINEAR	yes	yes
3063	Spirometry	Forced expiratory volume in 1-second (FEV1)	CONTINUOUS	166338	-0.00219409	-0.00257434	-0.00181384	1.20881e-29	LINEAR	yes	yes
46	Measures of cognition and aging	Hand grip strength (left)	INTEGER	180477	-0.00228551	-0.00268179	-0.00188923	1.28312e-29	LINEAR	yes	yes
1528	Characteristics of diet	Water intake	INTEGER	169795	0.0013328	0.00109803	0.00156758	9.50376e-29	ORDERED-LOGISTIC	yes	yes
1299	Characteristics of diet	Salad / raw vegetable intake	INTEGER	173361	0.00133672	0.00109461	0.00157884	2.78633e-27	ORDERED-LOGISTIC	yes	yes
1329	Characteristics of diet	Oily fish intake	CAT-SIN	180651	0.0012129	0.000993186	0.00143261	2.82429e-27	ORDERED-LOGISTIC	yes	yes
20490	Self-reported mental health and traumatic events	Sexually molested as a child	CAT-SIN	60865	0.00369851	0.00302496	0.00437206	5.47246e-27	ORDERED-LOGISTIC	yes	yes
2754	Female specific factors/maternity	Age at first live birth	INTEGER	124058	-0.00272212	-0.00321918	-0.00222507	7.25459e-27	LINEAR	yes	yes
728	Sociodemographic characteristics	Number of vehicles in household	CAT-SIN	180370	-0.00125249	-0.00148179	-0.00102319	9.73293e-27	ORDERED-LOGISTIC	yes	yes
1160	Lifestyle and environment	Sleep duration	INTEGER	180126	-0.00216636	-0.00257328	-0.00175944	1.75265e-25	ORDERED-LOGISTIC	yes	yes
1220	Lifestyle and environment	Daytime dozing / sleeping (narcolepsy)	CAT-SIN	180779	0.0015702	0.00127381	0.00186659	2.99619e-25	ORDERED-LOGISTIC	yes	yes
23130	Anthropometric and adiposity related traits	Trunk predicted mass	CONTINUOUS	178164	0.00215068	0.00173593	0.00256543	2.9298e-24	LINEAR	yes	yes
23129	Anthropometric and adiposity related traits	Trunk fat-free mass	CONTINUOUS	178179	0.00214641	0.00173169	0.00256114	3.58374e-24	LINEAR	yes	yes
1180	Lifestyle and environment	Morning/evening person (chronotype)	CAT-SIN	165931	-0.00117074	-0.00139928	-0.000942199	1.02859e-23	ORDERED-LOGISTIC	yes	yes
20127	Self-reported mental health and traumatic events	Neuroticism score	INTEGER	145250	0.00116414	0.000929287	0.00139899	2.62941e-22	ORDERED-LOGISTIC	yes	yes
2070	Self-reported mental health and traumatic events	Frequency of tenseness / restlessness in last 2 weeks	CAT-SIN	174161	0.0013415	0.00106948	0.00161352	4.25667e-22	ORDERED-LOGISTIC	yes	yes
1339	Characteristics of diet	Non-oily fish intake	CAT-SIN	180805	0.0011297	0.000900272	0.00135913	4.92893e-22	ORDERED-LOGISTIC	yes	yes
20459	Self-reported mental health and traumatic events	General happiness with own health	CAT-SIN	61576	0.00188749	0.00150401	0.00227097	5.24354e-22	ORDERED-LOGISTIC	yes	yes
30300	Blood sampling and basic cell counts	High light scatter reticulocyte count	CONTINUOUS	172691	0.00210052	0.00167236	0.00252867	6.96317e-22	LINEAR	yes	yes
104060	Characteristics of diet	Mixed vegetable intake	CAT-SIN	25943	0.0052506	0.00416929	0.00633191	1.92624e-21	ORDERED-LOGISTIC	yes	yes
103260	Characteristics of diet	Vegetarian sausages/burgers intake	CAT-SIN	25935	0.0148833	0.0118097	0.0179568	2.47696e-21	ORDERED-LOGISTIC	yes	yes
30290	Blood sampling and basic cell counts	High light scatter reticulocyte percentage	CONTINUOUS	172692	0.00203848	0.00161018	0.00246679	1.08738e-20	LINEAR	yes	yes
30250	Blood sampling and basic cell counts	Reticulocyte count	CONTINUOUS	172691	0.00202409	0.00159561	0.00245257	2.08999e-20	LINEAR	yes	yes
23128	Anthropometric and adiposity related traits	Trunk fat mass	CONTINUOUS	178212	0.00198643	0.0015658	0.00240706	2.14594e-20	LINEAR	yes	yes
90144	Accelerometer	Fraction acceleration <= 600 milli-gravities	CONTINUOUS	40165	0.00247915	0.00194963	0.00300868	4.66281e-20	ORDERED-LOGISTIC	yes	yes
1120	Lifestyle and environment	Weekly usage of mobile phone in last 3 months	CAT-SIN	151747	0.00112815	0.000885537	0.00137077	8.03709e-20	ORDERED-LOGISTIC	yes	yes
4674	Sociodemographic characteristics	Private healthcare	CAT-SIN	59330	0.00216337	0.00169809	0.00262864	8.22967e-20	ORDERED-LOGISTIC	yes	yes
104330	Characteristics of diet	Sweet potato intake	CAT-SIN	25934	0.0104903	0.00822446	0.0127562	1.22358e-19	ORDERED-LOGISTIC	yes	yes
30240	Blood sampling and basic cell counts	Reticulocyte percentage	CONTINUOUS	172692	0.00196199	0.00153329	0.00239068	2.98926e-19	LINEAR	yes	yes
1608	Substance use and addictions	Average weekly fortified wine intake	INTEGER	117690	-0.00215978	-0.00263501	-0.00168456	5.28124e-19	ORDERED-LOGISTIC	yes	yes
1458	Characteristics of diet	Cereal intake	INTEGER	173436	-0.00102682	-0.00125409	-0.000799552	8.407e-19	ORDERED-LOGISTIC	yes	yes
41204#I10	Admission and discharge from hospitals	Diagnoses - secondary ICD10: I10 Essential (primary) hypertension	CAT-MUL	152789/28529(181318)	0.00534297	0.00415613	0.00653012	1.12072e-18	LOGISTIC-BINARY	yes	yes
100370	Characteristics of diet	Intake of sugar added to coffee	CAT-SIN	25943	-0.0045643	-0.00558055	-0.00354804	1.41455e-18	ORDERED-LOGISTIC	yes	yes
5057	Family history	Number of older siblings	INTEGER	51368	0.00183058	0.0014189	0.00224227	2.98608e-18	ORDERED-LOGISTIC	yes	yes
102300	Characteristics of diet	Chocolate-covered raisin intake	CAT-SIN	25925	-0.0142559	-0.0174644	-0.0110474	3.25715e-18	ORDERED-LOGISTIC	yes	yes
2764	Female specific factors/maternity	Age at last live birth	INTEGER	123892	-0.00221112	-0.00270971	-0.00171252	3.60652e-18	LINEAR	yes	yes
20002#1065	Self-reported health and diagnoses	Non-cancer illness code, self-reported": hypertension	CAT-MUL	140233/41068(181301)	0.00451873	0.00348992	0.00554777	7.45743e-18	LOGISTIC-BINARY	yes	yes
90142	Accelerometer	Fraction acceleration <= 475 milli-gravities	CONTINUOUS	40165	0.00210404	0.00162166	0.00258641	1.28203e-17	ORDERED-LOGISTIC	yes	yes
1239	Substance use and addictions	Current tobacco smoking	CAT-SIN	181211	0.00183929	0.00141672	0.00226186	1.45968e-17	ORDERED-LOGISTIC	yes	yes
6153#2	Self-reported health and diagnoses	Medication for cholesterol, blood pressure, diabetes, or take exogenous hormones": Blood pressure medication	CAT-MUL	149064/31390(180454)	0.00490322	0.0037549	0.00605182	5.86535e-17	LOGISTIC-BINARY	yes	yes
100250	Characteristics of diet	Instant coffee intake	CAT-SIN	25943	0.00250284	0.00191426	0.00309143	8.16395e-17	ORDERED-LOGISTIC	yes	yes
6150#100	Self-reported health and diagnoses	Vascular/heart problems diagnosed by doctor	CAT-MUL	46137/134886(181023)	-0.00420731	-0.00519852	-0.0032163	8.78483e-17	LOGISTIC-BINARY	yes	yes
101250	Characteristics of diet	Crispbread intake	CAT-SIN	25943	-0.00397364	-0.00490988	-0.0030374	9.3208e-17	ORDERED-LOGISTIC	yes	yes
100460	Characteristics of diet	Added milk to standard tea	CAT-SIN	25943	-0.00277984	-0.00343757	-0.00212212	1.2494e-16	ORDERED-LOGISTIC	yes	yes
6150#4	Self-reported health and diagnoses	Vascular/heart problems diagnosed by doctor: High blood pressure	CAT-MUL	137721/43302(181023)	0.00419839	0.00318998	0.00520701	3.37123e-16	LOGISTIC-BINARY	yes	yes
4825	Self-reported health and diagnoses	Noisy workplace	CAT-SIN	59276	0.00277961	0.002111	0.00344822	3.76321e-16	ORDERED-LOGISTIC	yes	yes
25214	Abdominal and brain MRI	Mean L1 in cerebral peduncle on FA skeleton (right)	CONTINUOUS	4789	-0.00576109	-0.00714924	-0.00437294	5.23518e-16	ORDERED-LOGISTIC	yes	yes
100280	Characteristics of diet	Added milk to filtered coffee	CAT-SIN	25943	-0.00383639	-0.00476928	-0.0029035	7.93878e-16	ORDERED-LOGISTIC	yes	yes
100710	Substance use and addictions	Beer/cider intake	CAT-SIN	25925	-0.00509597	-0.00633714	-0.0038548	8.82304e-16	ORDERED-LOGISTIC	yes	yes
104410	Characteristics of diet	Stewed fruit intake	CAT-SIN	25939	-0.00564014	-0.00701874	-0.00426155	1.11263e-15	ORDERED-LOGISTIC	yes	yes
101230	Characteristics of diet	Naan bread intake	CAT-SIN	25935	-0.00945743	-0.0117791	-0.00713578	1.47238e-15	ORDERED-LOGISTIC	yes	yes
6032	Objective measures of cardiovacular health	Maximum workload during fitness test	INTEGER	26696	-0.00289636	-0.00361037	-0.00218235	1.92814e-15	ORDERED-LOGISTIC	yes	yes
20512	Self-reported mental health and traumatic events	Recent feelings of foreboding	CAT-SIN	61412	0.00206561	0.00155235	0.00257886	3.12082e-15	ORDERED-LOGISTIC	yes	yes
100022	Substance use and addictions	Alcohol	CONTINUOUS	25952	-0.00242391	-0.00302704	-0.00182077	3.48583e-15	ORDERED-LOGISTIC	yes	yes
41204#E669	Admission and discharge from hospitals	Diagnoses - secondary ICD10: E66.9 Obesity, unspecified	CAT-MUL	176971/4347(181318)	0.0109306	0.00818884	0.0136732	5.58574e-15	LOGISTIC-BINARY	yes	yes
90065	Accelerometer	Wear duration during 05:00 - 05:59	CONTINUOUS	40165	0.00209699	0.00156921	0.00262477	6.99621e-15	ORDERED-LOGISTIC	yes	yes
1190	Lifestyle and environment	Nap during day	CAT-SIN	181255	0.000978064	0.000731501	0.00122463	7.59021e-15	ORDERED-LOGISTIC	yes	yes
100490	Characteristics of diet	Intake of sugar added to tea	CAT-SIN	25943	-0.00462287	-0.00578985	-0.00345589	8.50987e-15	ORDERED-LOGISTIC	yes	yes
100160	Characteristics of diet	Low calorie drink intake	CAT-SIN	25943	0.00347706	0.00259368	0.00436043	1.25553e-14	ORDERED-LOGISTIC	yes	yes
1598	Substance use and addictions	Average weekly spirits intake	INTEGER	117287	0.00120193	0.000894046	0.00150982	2.00244e-14	ORDERED-LOGISTIC	yes	yes
894	Lifestyle and environment	Duration of moderate activity	INTEGER	131216	-0.00101857	-0.00127982	-0.000757313	2.16024e-14	ORDERED-LOGISTIC	yes	yes
5507	Self-reported health and diagnoses	Leg pain on walking : action taken	CAT-SIN	12694	-0.00359268	-0.00451493	-0.00267043	2.4144e-14	ORDERED-LOGISTIC	yes	yes
1170	Lifestyle and environment	Getting up in morning	CAT-SIN	180987	0.000887949	0.000659496	0.0011164	2.58677e-14	ORDERED-LOGISTIC	yes	yes
1369	Characteristics of diet	Beef intake	CAT-SIN	180772	-0.000864538	-0.00108754	-0.000641539	3.0067e-14	ORDERED-LOGISTIC	yes	yes
51	Anthropometric and adiposity related traits	Seated height	CONTINUOUS	180771	-0.00158064	-0.00198898	-0.00117229	3.296e-14	LINEAR	yes	yes
90141	Accelerometer	Fraction acceleration <= 450 milli-gravities	CONTINUOUS	40165	0.00201699	0.00148401	0.00254997	1.21886e-13	ORDERED-LOGISTIC	yes	yes
20489	Self-reported mental health and traumatic events	Felt loved as a child	CAT-SIN	61555	-0.00158942	-0.00200958	-0.00116926	1.23684e-13	ORDERED-LOGISTIC	yes	yes
23127	Anthropometric and adiposity related traits	Trunk fat percentage	CONTINUOUS	178221	0.00157622	0.00115856	0.00199388	1.40157e-13	LINEAR	yes	yes
100480	Characteristics of diet	Added milk to rooibos tea	CAT-SIN	25943	-0.00742544	-0.00939899	-0.00545189	1.69976e-13	ORDERED-LOGISTIC	yes	yes
90143	Accelerometer	Fraction acceleration <= 500 milli-gravities	CONTINUOUS	40165	0.00182029	0.0013359	0.00230467	1.79756e-13	ORDERED-LOGISTIC	yes	yes
3088	Spirometry	Contra-indications for spirometry	CAT-SIN	181152	0.00170832	0.00124907	0.00216757	3.0933e-13	ORDERED-LOGISTIC	yes	yes
104450	Characteristics of diet	Apple intake	CAT-SIN	25943	0.00241615	0.00176053	0.00307177	5.21886e-13	ORDERED-LOGISTIC	yes	yes
90066	Accelerometer	Wear duration during 06:00 - 06:59	CONTINUOUS	40165	0.00194524	0.00141619	0.00247428	5.83304e-13	ORDERED-LOGISTIC	yes	yes
1538-0	Characteristics of diet	Major dietary changes in the last 5 years	CAT-SIN	107845/180905	-999	-999	-999	6.16842e-13	MULTINOMIAL-LOGISTIC	yes	yes
103100	Characteristics of diet	Other meat intake	CAT-SIN	25942	-0.00941614	-0.0119865	-0.00684578	7.15075e-13	ORDERED-LOGISTIC	yes	yes
2794	Female specific factors/maternity	Age started oral contraceptive pill	INTEGER	144209	-0.00138458	-0.00176488	-0.00100429	9.66342e-13	LINEAR	yes	yes
6016	Objective measures of cardiovacular health	Chest pain felt outside physical activity	CAT-SIN	27147	0.00594709	0.00431269	0.00758149	1.01518e-12	ORDERED-LOGISTIC	yes	yes
104300	Characteristics of diet	Spinach intake	CAT-SIN	25935	-0.00509536	-0.0064994	-0.00369133	1.16481e-12	ORDERED-LOGISTIC	yes	yes
20536-2	Self-reported mental health and traumatic events	Weight change during worst episode of depression	CAT-SIN	14285/34138	-999	-999	-999	1.38707e-12	MULTINOMIAL-LOGISTIC	yes	yes
1269	Substance use and addictions	Exposure to tobacco smoke at home	INTEGER	165857	0.00197829	0.00143096	0.00252562	1.40328e-12	ORDERED-LOGISTIC	yes	yes
1418-2	Characteristics of diet	Milk type used	CAT-SIN	112612/181275	-999	-999	-999	1.86186e-12	MULTINOMIAL-LOGISTIC	yes	yes
20440	Self-reported mental health and traumatic events	Impact on normal roles during worst period of depression	CAT-SIN	39467	0.00171696	0.00123897	0.00219494	1.94839e-12	ORDERED-LOGISTIC	yes	yes
25215	Abdominal and brain MRI	Mean L1 in cerebral peduncle on FA skeleton (left)	CONTINUOUS	4789	-0.00498055	-0.00637282	-0.00358827	2.68877e-12	ORDERED-LOGISTIC	yes	yes
20247	Measures of cognition and aging	Total errors traversing numeric path (trail #1)	INTEGER	10986	-0.00329476	-0.00421824	-0.00237128	2.85138e-12	ORDERED-LOGISTIC	yes	yes
102950	Characteristics of diet	Omelette intake	CAT-SIN	25943	0.00549624	0.00395139	0.00704109	3.171e-12	ORDERED-LOGISTIC	yes	yes
1080	Lifestyle and environment	Time spent using computer	INTEGER	133901	-0.000929396	-0.00119079	-0.000668008	3.20681e-12	ORDERED-LOGISTIC	yes	yes
90146	Accelerometer	Fraction acceleration <= 800 milli-gravities	CONTINUOUS	40165	0.00259726	0.00186143	0.00333308	4.64077e-12	ORDERED-LOGISTIC	yes	yes
3147	Heel bone-mineral density	Heel quantitative ultrasound index (QUI), direct entry	CONTINUOUS	104564	0.00189504	0.00135567	0.00243441	5.76068e-12	LINEAR	yes	yes
78	Heel bone-mineral density	Heel bone mineral density (BMD) T-score, automated	CONTINUOUS	104564	0.00189497	0.0013556	0.00243434	5.77104e-12	LINEAR	yes	yes
3839	Female specific factors/maternity	Number of spontaneous miscarriages	INTEGER	56019	-0.00140854	-0.00181171	-0.00100537	7.58892e-12	ORDERED-LOGISTIC	yes	yes
101470	Characteristics of diet	Number of crackers/crispbreads with butter/margarine	CAT-SIN	25943	-0.00515457	-0.00663096	-0.00367818	7.92749e-12	ORDERED-LOGISTIC	yes	yes
3148	Heel bone-mineral density	Heel bone mineral density (BMD)	CONTINUOUS	104554	0.00188196	0.0013426	0.00242133	8.02936e-12	LINEAR	yes	yes
20004#1357	Operations identified in register	Operation code: hysterectomy	CAT-MUL	147415/33886(181301)	0.00381647	0.00271872	0.00491442	9.51733e-12	LOGISTIC-BINARY	yes	yes
4537	Self-reported mental health and traumatic events	Work/job satisfaction	CAT-SIN	39965	0.00168959	0.00120331	0.00217586	9.88919e-12	ORDERED-LOGISTIC	yes	yes
4620	Self-reported mental health and traumatic events	Number of depression episodes	INTEGER	24527	0.00207652	0.00147552	0.00267751	1.29836e-11	ORDERED-LOGISTIC	yes	yes
100380	Characteristics of diet	Intake of artificial sweetener added to coffee	CAT-SIN	25943	0.00427153	0.0030295	0.00551357	1.6093e-11	ORDERED-LOGISTIC	yes	yes
100440	Characteristics of diet	Other tea intake	CAT-SIN	25943	-0.00592468	-0.00766061	-0.00418876	2.28562e-11	ORDERED-LOGISTIC	yes	yes
90060	Accelerometer	Wear duration during 00:00 - 00:59	CONTINUOUS	40165	0.00166005	0.00116647	0.00215362	4.39052e-11	ORDERED-LOGISTIC	yes	yes
100210	Characteristics of diet	Pure fruit/vegetable juice intake	CAT-SIN	25937	-0.00315839	-0.00410072	-0.00221606	5.15056e-11	ORDERED-LOGISTIC	yes	yes
103010	Characteristics of diet	Sausage intake	CAT-SIN	25943	0.00430745	0.00302201	0.0055929	5.20185e-11	ORDERED-LOGISTIC	yes	yes
104370	Characteristics of diet	Watercress intake	CAT-SIN	25936	-0.00502817	-0.00652992	-0.00352642	5.39185e-11	ORDERED-LOGISTIC	yes	yes
4079	Objective measures of cardiovacular health	Diastolic blood pressure, automated reading	INTEGER	170717	0.00142739	0.000997487	0.00185729	7.655e-11	LINEAR	yes	yes
2296	Self-reported health and diagnoses	Falls in the last year	CAT-SIN	181042	0.000943899	0.000659535	0.00122826	7.74342e-11	ORDERED-LOGISTIC	yes	yes
100890	Characteristics of diet	Milk added to cereal	CAT-SIN	25943	-0.0021133	-0.0027515	-0.0014751	8.72446e-11	ORDERED-LOGISTIC	yes	yes
2704	Female specific factors/maternity	Years since last cervical smear test	INTEGER	139498	0.000883222	0.000616067	0.00115038	9.2149e-11	ORDERED-LOGISTIC	yes	yes
90055	Accelerometer	Wear duration during Wednesday	CONTINUOUS	40165	0.001813	0.00126436	0.00236164	9.47408e-11	ORDERED-LOGISTIC	yes	yes
4559	Self-reported mental health and traumatic events	Family relationship satisfaction	CAT-SIN	59188	0.00128358	0.000893959	0.0016732	1.07552e-10	ORDERED-LOGISTIC	yes	yes
100670	Substance use and addictions	White wine intake	CAT-SIN	25943	-0.00274695	-0.00358174	-0.00191216	1.14169e-10	ORDERED-LOGISTIC	yes	yes
6153#1	Self-reported health and diagnoses	Medication for cholesterol, blood pressure, diabetes, or take exogenous hormones": Cholesterol lowering medication	CAT-MUL	157827/22627(180454)	0.0043084	0.00299425	0.00562283	1.31664e-10	LOGISTIC-BINARY	yes	yes
100910	Characteristics of diet	Intake of artificial sweetener added to cereal	CAT-SIN	25943	0.00593389	0.00411515	0.00775263	1.63539e-10	ORDERED-LOGISTIC	yes	yes
102040	Characteristics of diet	Indian snacks intake	CAT-SIN	25937	-0.00922345	-0.0120745	-0.0063724	2.32345e-10	ORDERED-LOGISTIC	yes	yes
41210#Z942	Operations identified in register	Operative procedures - secondary OPCS: Z94.2 Right sided operation	CAT-MUL	128972/52346(181318)	0.00301575	0.00207931	0.00395234	2.76346e-10	LOGISTIC-BINARY	yes	yes
102810	Characteristics of diet	Low fat hard cheese intake	CAT-SIN	25936	0.00456521	0.00314749	0.00598293	2.80991e-10	ORDERED-LOGISTIC	yes	yes
20454	Substance use and addictions	Maximum frequency of taking cannabis	CAT-SIN	10838	-0.00335579	-0.00439889	-0.00231269	2.9833e-10	ORDERED-LOGISTIC	yes	yes
22599	Sociodemographic characteristics	Number of jobs held	INTEGER	46685	-0.00143442	-0.00188326	-0.000985578	3.78877e-10	ORDERED-LOGISTIC	yes	yes
3144	Heel bone-mineral density	Heel Broadband ultrasound attenuation, direct entry	CONTINUOUS	104560	0.00172763	0.00118627	0.00226899	3.99481e-10	LINEAR	yes	yes
102500	Characteristics of diet	Other savoury snack intake	CAT-SIN	25936	-0.00594144	-0.00780788	-0.00407501	4.46399e-10	ORDERED-LOGISTIC	yes	yes
20453	Substance use and addictions	Ever taken cannabis	CAT-SIN	61701	-0.00172517	-0.00226805	-0.00118228	4.74209e-10	ORDERED-LOGISTIC	yes	yes
90189	Accelerometer	Sample rate standard deviation	CONTINUOUS	40165	-0.00164415	-0.00216224	-0.00112607	5.01718e-10	ORDERED-LOGISTIC	yes	yes
30280	Blood sampling and basic cell counts	Immature reticulocyte fraction	CONTINUOUS	172692	0.00135425	0.000926407	0.00178209	5.51993e-10	LINEAR	yes	yes
100200	Characteristics of diet	Grapefruit juice intake	CAT-SIN	25931	-0.00610758	-0.00804271	-0.00417244	6.26197e-10	ORDERED-LOGISTIC	yes	yes
1873	Family history	Number of full brothers	INTEGER	178736	0.000696785	0.000475366	0.000918203	6.93338e-10	ORDERED-LOGISTIC	yes	yes
24009	Lifestyle and environment	Traffic intensity on the nearest road	INTEGER	178954	0.00158022	0.00107741	0.00208303	7.29504e-10	ORDERED-LOGISTIC	yes	yes
90145	Accelerometer	Fraction acceleration <= 700 milli-gravities	CONTINUOUS	40165	0.00192515	0.00130727	0.00254303	1.02541e-09	ORDERED-LOGISTIC	yes	yes
1548	Characteristics of diet	Variation in diet	CAT-SIN	180784	0.000748532	0.000507453	0.000989611	1.16255e-09	ORDERED-LOGISTIC	yes	yes
2110	Self-reported mental health and traumatic events	Able to confide	CAT-SIN	176590	-0.000717629	-0.000949979	-0.000485279	1.41929e-09	ORDERED-LOGISTIC	yes	yes
20191	Measures of cognition and aging	Fluid intelligence score	INTEGER	47957	0.00163889	0.00110741	0.00217037	1.51536e-09	ORDERED-LOGISTIC	yes	yes
3476	Substance use and addictions	Difficulty not smoking for 1 day	CAT-SIN	11565	-0.00264844	-0.00350944	-0.00178743	1.70109e-09	ORDERED-LOGISTIC	yes	yes
102770	Characteristics of diet	Couscous intake	CAT-SIN	25943	0.00636224	0.00429193	0.00843256	1.7327e-09	ORDERED-LOGISTIC	yes	yes
1379	Characteristics of diet	Lamb/mutton intake	CAT-SIN	180487	-0.000711331	-0.000943528	-0.000479134	1.9237e-09	ORDERED-LOGISTIC	yes	yes
25151	Abdominal and brain MRI	Mean MD in tapetum on FA skeleton (left)	CONTINUOUS	4789	0.00438657	0.0029374	0.00583574	3.18806e-09	ORDERED-LOGISTIC	yes	yes
20002#1220	Self-reported health and diagnoses	Non-cancer illness code, self-reported": diabetes	CAT-MUL	176581/4720(181301)	0.00796246	0.00532088	0.0106048	3.4816e-09	LOGISTIC-BINARY	yes	yes
90086	Accelerometer	Non wear episodes over 1 hour duration	INTEGER	40165	-0.00141878	-0.00189201	-0.000945544	4.23204e-09	ORDERED-LOGISTIC	yes	yes
2443	Self-reported health and diagnoses	Diabetes diagnosed by doctor	CAT-SIN	174856/6139(180995)	0.00695803	0.00463416	0.00928247	4.41571e-09	LOGISTIC-BINARY	yes	yes
1090	Lifestyle and environment	Time spent driving	INTEGER	114987	-0.000844182	-0.00112639	-0.000561976	4.55602e-09	ORDERED-LOGISTIC	yes	yes
20128	Measures of cognition and aging	Number of fluid intelligence questions attempted within time limit	INTEGER	58407	0.0018281	0.00121584	0.00244036	4.87706e-09	ORDERED-LOGISTIC	yes	yes
6144#5	Characteristics of diet	Never eat eggs, dairy, wheat, sugar": I eat all of the above	CAT-MUL	40402/140295(180697)	-0.00304117	-0.00406028	-0.00202221	4.93697e-09	LOGISTIC-BINARY	yes	yes
6144#4	Characteristics of diet	Never eat eggs, dairy, wheat, sugar": Sugar or foods/drinks containing sugar	CAT-MUL	147795/32902(180697)	0.00328053	0.00217955	0.00438169	5.2333e-09	LOGISTIC-BINARY	yes	yes
3710	Female specific factors/maternity	Length of menstrual cycle	INTEGER	30413	-0.00226626	-0.0030284	-0.00150412	5.66143e-09	ORDERED-LOGISTIC	yes	yes
3064	Spirometry	Peak expiratory flow (PEF)	INTEGER	166338	-0.00120376	-0.00160894	-0.000798569	5.79671e-09	LINEAR	yes	yes
90061	Accelerometer	Wear duration during 01:00 - 01:59	CONTINUOUS	40165	0.00147406	0.000977784	0.00197034	5.87116e-09	ORDERED-LOGISTIC	yes	yes
20507	Self-reported mental health and traumatic events	Recent feelings of inadequacy	CAT-SIN	61436	0.00149488	0.000991204	0.00199856	6.01527e-09	ORDERED-LOGISTIC	yes	yes
20018	Measures of cognition and aging	Prospective memory result	CAT-SIN	59556	0.00156984	0.00103793	0.00210175	7.30683e-09	ORDERED-LOGISTIC	yes	yes
20439	Self-reported mental health and traumatic events	Frequency of depressed days during worst episode of depression	CAT-SIN	38410	0.00150427	0.000993623	0.00201493	7.81216e-09	ORDERED-LOGISTIC	yes	yes
1210	Lifestyle and environment	Snoring	CAT-SIN	47186/119871(167057)	-0.00285423	-0.00382416	-0.00188444	8.01778e-09	LOGISTIC-BINARY	yes	yes
4836	Self-reported health and diagnoses	Loud music exposure frequency	CAT-SIN	58983	0.00223432	0.00146897	0.00299967	1.05844e-08	ORDERED-LOGISTIC	yes	yes
41249#1001	Admission and discharge from hospitals	Methods of admission to hospital (recoded): Elective admission: Waiting List	CAT-MUL	103715/77480(181195)	0.00249405	0.00163724	0.00335097	1.16462e-08	LOGISTIC-BINARY	yes	yes
20002#1465	Self-reported health and diagnoses	Non-cancer illness code, self-reported": osteoarthritis	CAT-MUL	163237/18064(181301)	0.00412016	0.00269639	0.00554421	1.41587e-08	LOGISTIC-BINARY	yes	yes
6017	Objective measures of cardiovacular health	Able to walk or cycle unaided for 10 minutes	CAT-SIN	27147	-0.00391586	-0.00526919	-0.00256254	1.43175e-08	ORDERED-LOGISTIC	yes	yes
20519	Self-reported mental health and traumatic events	Recent feelings of tiredness or low energy	CAT-SIN	61641	0.00113413	0.00073969	0.00152857	1.75236e-08	ORDERED-LOGISTIC	yes	yes
102750	Characteristics of diet	Sushi intake	CAT-SIN	25943	0.0152446	0.00991753	0.0205716	2.05589e-08	ORDERED-LOGISTIC	yes	yes
1011	Lifestyle and environment	Frequency of light DIY in last 4 weeks	CAT-SIN	91913	-0.000857129	-0.00115673	-0.000557527	2.06026e-08	ORDERED-LOGISTIC	yes	yes
3496	Substance use and addictions	Wants to stop smoking	CAT-SIN	11460	0.00245694	0.00159542	0.00331845	2.3273e-08	ORDERED-LOGISTIC	yes	yes
25205	Abdominal and brain MRI	Mean L1 in fornix on FA skeleton	CONTINUOUS	4789	0.00441165	0.0028626	0.00596071	2.50913e-08	ORDERED-LOGISTIC	yes	yes
74	Blood sampling and basic cell counts	Fasting time	INTEGER	181311	0.000629184	0.00040644	0.000851928	3.09179e-08	ORDERED-LOGISTIC	yes	yes
41204#E119	Admission and discharge from hospitals	Diagnoses - secondary ICD10: E11.9 Without complications	CAT-MUL	175919/5399(181318)	0.00699602	0.00451849	0.00947419	3.13277e-08	LOGISTIC-BINARY	yes	yes
2237	Lifestyle and environment	Plays computer games	CAT-SIN	181244	0.000836522	0.000539293	0.00113375	3.46823e-08	ORDERED-LOGISTIC	yes	yes
100470	Characteristics of diet	Decaffeinated tea	CAT-SIN	25943	-0.00348988	-0.00473769	-0.00224207	4.25103e-08	ORDERED-LOGISTIC	yes	yes
41244#100	Admission and discharge from hospitals	Intended management of patient (recoded): One or more nights hospital stay	CAT-MUL	125031/50063(175094)	0.00265142	0.00170302	0.00359995	4.27563e-08	LOGISTIC-BINARY	yes	yes
20004#1455	Operations identified in register	Operation code: cholecystectomy/gall bladder removal	CAT-MUL	170871/10430(181301)	0.00504916	0.00324157	0.00685712	4.39326e-08	LOGISTIC-BINARY	yes	yes
25236	Abdominal and brain MRI	Mean L1 in cingulum hippocampus on FA skeleton (right)	CONTINUOUS	4789	-0.00388768	-0.00527882	-0.00249654	4.53755e-08	ORDERED-LOGISTIC	yes	yes
41200#J183	Operations identified in register	Operative procedures - main OPCS: J18.3 Total cholecystectomy NEC	CAT-MUL	173987/7331(181318)	0.00593415	0.00380483	0.00806392	4.71768e-08	LOGISTIC-BINARY	yes	yes
20003#1140861958	Self-reported use of medications	Treatment/medication code: simvastatin	CAT-MUL	166716/14585(181301)	0.00438019	0.00280638	0.00595433	4.91384e-08	LOGISTIC-BINARY	yes	yes
20487	Self-reported mental health and traumatic events	Felt hated by family member as a child	CAT-SIN	61573	0.001518	0.000972268	0.00206373	5.00243e-08	ORDERED-LOGISTIC	yes	yes
103290	Characteristics of diet	Other vegetarian alternative intake	CAT-SIN	25941	-0.00877941	-0.0119456	-0.00561328	5.53215e-08	ORDERED-LOGISTIC	yes	yes
102210	Characteristics of diet	Sponge pudding intake	CAT-SIN	25941	-0.0063417	-0.00863389	-0.0040495	5.92533e-08	ORDERED-LOGISTIC	yes	yes
2267	Lifestyle and environment	Use of sun/uv protection	CAT-SIN	180077	-0.000623002	-0.000848415	-0.000397589	6.06555e-08	ORDERED-LOGISTIC	yes	yes
20111#8	Family history	Illnesses of siblings: High blood pressure	CAT-MUL	112120/32517(144637)	0.00313656	0.00200027	0.00427305	6.31083e-08	LOGISTIC-BINARY	yes	yes
100310	Characteristics of diet	Espresso intake	CAT-SIN	25933	0.0083413	0.00530955	0.0113731	7.00621e-08	ORDERED-LOGISTIC	yes	yes
25253	Abdominal and brain MRI	Mean L2 in fornix on FA skeleton	CONTINUOUS	4789	0.00398995	0.00254046	0.00543943	7.17528e-08	ORDERED-LOGISTIC	yes	yes
4093	Heel bone-mineral density	Fractured heel (left)	CAT-SIN	57507	-0.0110176	-0.0150296	-0.00700571	7.37052e-08	ORDERED-LOGISTIC	yes	yes
20003#1140884600	Self-reported use of medications	Treatment/medication code: metformin	CAT-MUL	178306/2995(181301)	0.00903194	0.00573406	0.0123308	8.00415e-08	LOGISTIC-BINARY	yes	yes
41202#G560	Admission and discharge from hospitals	Diagnoses - main ICD10: G56.0 Carpal tunnel syndrome	CAT-MUL	176072/5246(181318)	0.00676821	0.00426704	0.00926995	1.13802e-07	LOGISTIC-BINARY	yes	yes
1930	Self-reported mental health and traumatic events	Miserableness	CAT-SIN	91008/87478(178486)	0.00229301	0.00144169	0.00314443	1.30006e-07	LOGISTIC-BINARY	yes	yes
2020	Self-reported mental health and traumatic events	Loneliness, isolation	CAT-SIN	142129/36426(178555)	0.00282156	0.00177352	0.00386975	1.3179e-07	LOGISTIC-BINARY	yes	yes
20414	Substance use and addictions	Frequency of drinking alcohol	CAT-SIN	61710	-0.000988432	-0.0013575	-0.000619362	1.53257e-07	ORDERED-LOGISTIC	yes	yes
41200#A651	Operations identified in register	Operative procedures - main OPCS: A65.1 Carpal tunnel release	CAT-MUL	176108/5210(181318)	0.00671646	0.00420694	0.00922655	1.56173e-07	LOGISTIC-BINARY	yes	yes
20111#100	Family history	Illnesses of siblings	CAT-MUL	49236/95571(144807)	-0.00272199	-0.00373928	-0.00170486	1.56471e-07	LOGISTIC-BINARY	yes	yes
104900	Accelerometer	Time spent doing vigorous physical activity	CAT-SIN	25943	-0.00164234	-0.00225606	-0.00102863	1.5742e-07	ORDERED-LOGISTIC	yes	yes
1578	Substance use and addictions	Average weekly champagne plus white wine intake	INTEGER	117390	-0.000736781	-0.00101304	-0.000460523	1.72273e-07	ORDERED-LOGISTIC	yes	yes
2834	Female specific factors/maternity	Bilateral oophorectomy (both ovaries removed)	CAT-SIN	164169/14733(178902)	0.00411781	0.00257195	0.00566397	1.78397e-07	LOGISTIC-BINARY	yes	yes
6153#100	Self-reported health and diagnoses	Medication for cholesterol, blood pressure, diabetes, or take exogenous hormones	CAT-MUL	56016/124438(180454)	-0.00245003	-0.00337504	-0.00152514	2.08451e-07	LOGISTIC-BINARY	yes	yes
25303	Abdominal and brain MRI	Mean L3 in corticospinal tract on FA skeleton (left)	CONTINUOUS	4789	0.00366832	0.00228487	0.00505177	2.10879e-07	ORDERED-LOGISTIC	yes	yes
90062	Accelerometer	Wear duration during 02:00 - 02:59	CONTINUOUS	40165	0.0013345	0.000829188	0.00183981	2.2749e-07	ORDERED-LOGISTIC	yes	yes
4282	Measures of cognition and aging	Maximum digits remembered correctly	INTEGER	19015	-0.00183624	-0.00253287	-0.00113961	2.41127e-07	ORDERED-LOGISTIC	yes	yes
90172	Accelerometer	Calibration - minimum x stationary value	CONTINUOUS	40165	-0.00126479	-0.00174475	-0.000784824	2.41666e-07	ORDERED-LOGISTIC	yes	yes
1807	Family history	Father's age at death	INTEGER	133151	-0.0012646	-0.00174556	-0.000783643	2.56124e-07	LINEAR	yes	yes
102280	Characteristics of diet	Milk chocolate intake	CAT-SIN	25935	-0.00314814	-0.00436044	-0.00193584	3.60978e-07	ORDERED-LOGISTIC	yes	yes
20004#1355	Operations identified in register	Operation code: bilateral oophorectomy	CAT-MUL	167000/14301(181301)	0.00405723	0.00249174	0.005623	3.78819e-07	LOGISTIC-BINARY	yes	yes
100820	Characteristics of diet	Sweetened cereal intake	CAT-SIN	25934	0.00518497	0.00317722	0.00719272	4.18474e-07	ORDERED-LOGISTIC	yes	yes
20482	Self-reported mental health and traumatic events	Number of times self-harmed	CAT-SIN	3159	0.00442926	0.00271539	0.00614314	4.31221e-07	ORDERED-LOGISTIC	yes	yes
4451	Substance use and addictions	Average monthly fortified wine intake	INTEGER	16298	0.00359803	0.00219642	0.00499964	4.91956e-07	ORDERED-LOGISTIC	yes	yes
90071	Accelerometer	Wear duration during 11:00 - 11:59	CONTINUOUS	40165	0.00153001	0.000932479	0.00212754	5.22455e-07	ORDERED-LOGISTIC	yes	yes
104230	Characteristics of diet	Leek intake	CAT-SIN	25940	0.00389964	0.00237529	0.00542398	5.36214e-07	ORDERED-LOGISTIC	yes	yes
1001	Lifestyle and environment	Duration of strenuous sports	CAT-SIN	12597	-0.00231719	-0.00322523	-0.00140916	5.76056e-07	ORDERED-LOGISTIC	yes	yes
20458	Self-reported mental health and traumatic events	General happiness	CAT-SIN	61395	0.00100547	0.000610869	0.00140008	5.92476e-07	ORDERED-LOGISTIC	yes	yes
3143	Heel bone-mineral density	Ankle spacing width	CONTINUOUS	104564	0.00139787	0.000848376	0.00194736	6.17219e-07	LINEAR	yes	yes
104280	Characteristics of diet	Pea intake	CAT-SIN	25943	0.0023704	0.00143707	0.00330372	6.4699e-07	ORDERED-LOGISTIC	yes	yes
90139	Accelerometer	Fraction acceleration <= 400 milli-gravities	CONTINUOUS	40165	0.00126948	0.000768698	0.00177027	6.77263e-07	ORDERED-LOGISTIC	yes	yes
4418	Substance use and addictions	Average monthly champagne plus white wine intake	INTEGER	16229	0.0018921	0.00114482	0.00263937	7.0216e-07	ORDERED-LOGISTIC	yes	yes
41204#M1999	Admission and discharge from hospitals	Diagnoses - secondary ICD10: M19.99 Arthrosis, unspecified (Site unspecified)	CAT-MUL	179050/2268(181318)	0.00953589	0.0057503	0.0133228	7.96023e-07	LOGISTIC-BINARY	yes	yes
1717	Lifestyle and environment	Skin colour	CAT-SIN	179543	0.000657326	0.000396317	0.000918335	7.97816e-07	ORDERED-LOGISTIC	yes	yes
103190	Characteristics of diet	White fish intake	CAT-SIN	25942	0.00369721	0.00222885	0.00516557	8.05982e-07	ORDERED-LOGISTIC	yes	yes
30230	Blood sampling and basic cell counts	Nucleated red blood cell percentage	CONTINUOUS	175284	-0.00303452	-0.00424611	-0.00182294	9.16186e-07	ORDERED-LOGISTIC	yes	yes
90083	Accelerometer	Wear duration during 23:00 - 23:59	CONTINUOUS	40165	0.00126754	0.000758556	0.00177653	1.05933e-06	ORDERED-LOGISTIC	yes	yes
20436	Self-reported mental health and traumatic events	Fraction of day affected during worst episode of depression	CAT-SIN	37128	0.00123885	0.000740461	0.00173723	1.10927e-06	ORDERED-LOGISTIC	yes	yes
6374	Measures of cognition and aging	Number of puzzles viewed	INTEGER	2900	0.00525876	0.00314574	0.00737178	1.13041e-06	ORDERED-LOGISTIC	yes	yes
20015	Anthropometric and adiposity related traits	Sitting height	CONTINUOUS	180771	-0.000997977	-0.00140119	-0.000594762	1.22917e-06	LINEAR	yes	yes
41204#Z867	Admission and discharge from hospitals	Diagnoses - secondary ICD10: Z86.7 Personal history of diseases of the circulatory system	CAT-MUL	175443/5875(181318)	0.00586236	0.0034859	0.00823937	1.33431e-06	LOGISTIC-BINARY	yes	yes
20509	Self-reported mental health and traumatic events	Recent inability to stop or control worrying	CAT-SIN	61473	0.00111773	0.000664392	0.00157107	1.35173e-06	ORDERED-LOGISTIC	yes	yes
20003#1140865634	Self-reported use of medications	Treatment/medication code: omeprazole	CAT-MUL	170352/10949(181301)	0.0043658	0.00259506	0.00613688	1.35233e-06	LOGISTIC-BINARY	yes	yes
102380	Characteristics of diet	Other sweets intake	CAT-SIN	25935	-0.00512516	-0.00720724	-0.00304307	1.4106e-06	ORDERED-LOGISTIC	yes	yes
23239	Anthropometric and adiposity related traits	Total BMD (bone mineral density) T-score	CONTINUOUS	1927	0.00917954	0.00544229	0.0129168	1.5708e-06	LINEAR	yes	yes
1428-3	Characteristics of diet	Spread type	CAT-SIN	88893/181024	-999	-999	-999	1.58476e-06	MULTINOMIAL-LOGISTIC	yes	yes
4728	Self-reported health and diagnoses	Leg pain on walking	CAT-SIN	46180/12894(59074)	0.00434497	0.00256362	0.00612683	1.75269e-06	LOGISTIC-BINARY	yes	yes
30170	Blood sampling and basic cell counts	Nucleated red blood cell count	CONTINUOUS	175286	-0.00294695	-0.00415777	-0.00173613	1.84057e-06	ORDERED-LOGISTIC	yes	yes
104530	Characteristics of diet	Orange intake	CAT-SIN	25937	0.00255589	0.00150524	0.00360653	1.87014e-06	ORDERED-LOGISTIC	yes	yes
4119	Heel bone-mineral density	Ankle spacing width (right)	CONTINUOUS	57059	0.0017905	0.00105162	0.00252937	2.04276e-06	LINEAR	yes	yes
90070	Accelerometer	Wear duration during 10:00 - 10:59	CONTINUOUS	40165	0.00145379	0.000850933	0.00205664	2.29127e-06	ORDERED-LOGISTIC	yes	yes
23236	Anthropometric and adiposity related traits	Total BMD (bone mineral density)	CONTINUOUS	1937	0.00899705	0.0052688	0.0127253	2.37639e-06	LINEAR	yes	yes
41244#200	Admission and discharge from hospitals	Intended management of patient (recoded): No overnight hospital stay	CAT-MUL	89740/87230(176970)	0.00205744	0.00120054	0.00291443	2.52969e-06	LOGISTIC-BINARY	yes	yes
20539	Self-reported mental health and traumatic events	Frequency of inability to stop worrying during worst period of anxiety	CAT-SIN	21557	0.00172353	0.00100456	0.00244251	2.63664e-06	ORDERED-LOGISTIC	yes	yes
102260	Characteristics of diet	Chocolate bar intake	CAT-SIN	25941	0.00285704	0.0016643	0.00404977	2.68077e-06	ORDERED-LOGISTIC	yes	yes
102350	Characteristics of diet	Chocolate biscuits intake	CAT-SIN	25943	-0.00258498	-0.00366514	-0.00150482	2.73842e-06	ORDERED-LOGISTIC	yes	yes
1249	Substance use and addictions	Past tobacco smoking	CAT-SIN	169034	0.000550857	0.000320421	0.000781293	2.79672e-06	ORDERED-LOGISTIC	yes
20465	Self-reported mental health and traumatic events	Number of times heard an un-real voice	INTEGER	598	-0.00898497	-0.0127323	-0.00523763	3.26364e-06	ORDERED-LOGISTIC	yes
2188	Self-reported health and diagnoses	Long-standing illness, disability or infirmity	CAT-SIN	124298/52628(176926)	0.00220662	0.00127407	0.00313929	3.52758e-06	LOGISTIC-BINARY	yes
25263	Abdominal and brain MRI	Mean L2 in cerebral peduncle on FA skeleton (left)	CONTINUOUS	4789	0.00327926	0.00188906	0.00466945	3.87582e-06	ORDERED-LOGISTIC	yes
104030	Characteristics of diet	Boiled/baked potatoes intake	CAT-SIN	25943	0.0016757	0.000963694	0.00238771	3.9913e-06	ORDERED-LOGISTIC	yes
20147	Measures of cognition and aging	Errors before selecting correct item in numeric path (trail #1)	INTEGER	10986	-0.00237573	-0.0033851	-0.00136637	4.00957e-06	ORDERED-LOGISTIC	yes
41202#K811	Admission and discharge from hospitals	Diagnoses - main ICD10: K81.1 Chronic cholecystitis	CAT-MUL	180691/627(181318)	0.0167679	0.00961955	0.0239198	4.29357e-06	LOGISTIC-BINARY	yes
4080	Objective measures of cardiovacular health	Systolic blood pressure, automated reading	INTEGER	170716	0.000933267	0.000534983	0.00133155	4.37934e-06	LINEAR	yes
22645	Sociodemographic characteristics	Rest days during mixed shift periods	INTEGER	6744	-0.00278071	-0.00397311	-0.00158831	4.94625e-06	ORDERED-LOGISTIC	yes
6154#5	Self-reported health and diagnoses	Medication for pain relief, constipation, heartburn": Omeprazole (e.g. Zanprol)	CAT-MUL	168187/11396(179583)	0.00403971	0.00230117	0.00577857	5.26771e-06	LOGISTIC-BINARY	yes
90072	Accelerometer	Wear duration during 12:00 - 12:59	CONTINUOUS	40165	0.00138413	0.000788074	0.00198018	5.34382e-06	ORDERED-LOGISTIC	yes
103040	Characteristics of diet	Lamb intake	CAT-SIN	25935	-0.00339244	-0.00485428	-0.00193061	5.42688e-06	ORDERED-LOGISTIC	yes
23238	Anthropometric and adiposity related traits	Total BMD (bone mineral density) (right)	CONTINUOUS	1631	0.00945965	0.00538635	0.0135329	5.62787e-06	LINEAR	yes
90138	Accelerometer	Fraction acceleration <= 375 milli-gravities	CONTINUOUS	40165	0.00112182	0.000637354	0.00160629	5.68126e-06	ORDERED-LOGISTIC	yes
102730	Characteristics of diet	White rice intake	CAT-SIN	25943	-0.00243402	-0.0034853	-0.00138273	5.70593e-06	ORDERED-LOGISTIC	yes
20086#10	Characteristics of diet	Type of special diet followed: Low calorie	CAT-MUL	21683/4260(25943)	0.00688479	0.00389286	0.00987866	6.51886e-06	LOGISTIC-BINARY	yes
3536	Female specific factors/maternity	Age started hormone-replacement therapy (HRT)	INTEGER	64004	-0.00152255	-0.00218511	-0.000859988	6.67918e-06	LINEAR	yes
3581	Female specific factors/maternity	Age at menopause (last menstrual period)	INTEGER	104208	-0.00124881	-0.00179282	-0.00070481	6.82408e-06	LINEAR	yes
20508	Self-reported mental health and traumatic events	Recent trouble concentrating on things	CAT-SIN	61685	0.00121634	0.000686306	0.00174637	6.87604e-06	ORDERED-LOGISTIC	yes
1349	Characteristics of diet	Processed meat intake	CAT-SIN	181088	-0.00050142	-0.000720188	-0.000282651	7.04877e-06	ORDERED-LOGISTIC	yes
23232	Anthropometric and adiposity related traits	Pelvis BMD (bone mineral density)	CONTINUOUS	1937	0.00869768	0.00490234	0.012493	7.39165e-06	LINEAR	yes
100270	Characteristics of diet	Filtered coffee intake	CAT-SIN	25943	-0.00182818	-0.002631	-0.00102535	8.10526e-06	ORDERED-LOGISTIC	yes
6142#4	Sociodemographic characteristics	Current employment status: Unable to work because of sickness or disability	CAT-MUL	175263/5572(180835)	0.00553734	0.00310373	0.00797147	8.22426e-06	LOGISTIC-BINARY	yes
102970	Characteristics of diet	Scotch egg intake	CAT-SIN	25940	0.0168726	0.00943503	0.0243102	8.76951e-06	ORDERED-LOGISTIC	yes
90064	Accelerometer	Wear duration during 04:00 - 04:59	CONTINUOUS	40165	0.00117681	0.000656111	0.0016975	9.4602e-06	ORDERED-LOGISTIC	yes
41249#1002	Admission and discharge from hospitals	Methods of admission to hospital (recoded): Elective admission: Booked	CAT-MUL	121480/59713(181193)	0.00202065	0.00112415	0.00291725	9.98835e-06	LOGISTIC-BINARY	yes
23243	Anthropometric and adiposity related traits	Trunk BMD (bone mineral density) (right)	CONTINUOUS	1631	0.00941544	0.00524351	0.0135874	1.02117e-05	LINEAR	yes
6039	Objective measures of cardiovacular health	Duration of fitness test	INTEGER	26696	-0.00134516	-0.00194257	-0.000747745	1.02244e-05	ORDERED-LOGISTIC	yes
90140	Accelerometer	Fraction acceleration <= 425 milli-gravities	CONTINUOUS	40165	0.001156	0.000641954	0.00167005	1.04745e-05	ORDERED-LOGISTIC	yes
101310	Characteristics of diet	Number of bread slices with butter/margarine	CAT-SIN	25943	-0.00134334	-0.00194114	-0.000745535	1.06525e-05	ORDERED-LOGISTIC	yes
23261	Anthropometric and adiposity related traits	Gynoid bone mass	INTEGER	1937	0.0086174	0.00478074	0.0124541	1.11619e-05	LINEAR	yes
971	Lifestyle and environment	Frequency of walking for pleasure in last 4 weeks	CAT-SIN	133528	0.000559957	0.000310069	0.000809844	1.1238e-05	ORDERED-LOGISTIC	yes
23231	Anthropometric and adiposity related traits	Legs BMD (bone mineral density)	CONTINUOUS	1937	0.00836578	0.00462977	0.0121018	1.18658e-05	LINEAR	yes
23213	Anthropometric and adiposity related traits	Femur total BMD (bone mineral density) T-score (right)	CONTINUOUS	1917	0.00859909	0.00474857	0.0124496	1.25236e-05	LINEAR	yes
4100	Heel bone-mineral density	Ankle spacing width (left)	CONTINUOUS	57056	0.0016369	0.000899241	0.00237456	1.36781e-05	LINEAR	yes
5276	Eyesight and hearing measures	Index of best refractometry result (left)	INTEGER	38232	-0.00107216	-0.00155562	-0.000588714	1.38522e-05	ORDERED-LOGISTIC	yes
1920	Self-reported mental health and traumatic events	Mood swings	CAT-SIN	93575/83705(177280)	0.00189986	0.00104276	0.00275705	1.39739e-05	LOGISTIC-BINARY	yes
102430	Characteristics of diet	Salted nuts intake	CAT-SIN	25943	-0.00474859	-0.00689671	-0.00260047	1.47824e-05	ORDERED-LOGISTIC	yes
12699	Objective measures of cardiovacular health	Number of PWA tests performed	INTEGER	6755	0.00602466	0.00329526	0.00875406	1.53798e-05	ORDERED-LOGISTIC	yes
1727	Lifestyle and environment	Ease of skin tanning	CAT-SIN	177177	-0.000480711	-0.000700054	-0.000261368	1.74371e-05	ORDERED-LOGISTIC	yes
23293	Anthropometric and adiposity related traits	Femur total BMD (bone mineral density) T-score (left)	CONTINUOUS	1915	0.00850833	0.00463281	0.0123838	1.7498e-05	LINEAR	yes
23237	Anthropometric and adiposity related traits	Total BMD (bone mineral density) (left)	CONTINUOUS	1631	0.00896988	0.00488448	0.0130553	1.75839e-05	LINEAR	yes
2724	Female specific factors/maternity	Had menopause	CAT-SIN	40638/111524(152162)	0.00421465	0.00228939	0.00614033	1.78478e-05	LOGISTIC-BINARY	yes
3546	Female specific factors/maternity	Age last used hormone-replacement therapy (HRT)	INTEGER	53249	-0.00140578	-0.00204843	-0.000763124	1.81061e-05	LINEAR	yes
20494	Self-reported mental health and traumatic events	Felt irritable or had angry outbursts in past month	CAT-SIN	31084	0.0012873	0.000698759	0.00187585	1.81609e-05	ORDERED-LOGISTIC	yes
5181	Eyesight and hearing measures	Ever had eye surgery	CAT-SIN	39584	-0.00214186	-0.00312326	-0.00116046	1.89366e-05	ORDERED-LOGISTIC	yes
101980	Characteristics of diet	Single crust pastry intake	CAT-SIN	25936	-0.00329044	-0.00480368	-0.0017772	2.03419e-05	ORDERED-LOGISTIC	yes
100180	Characteristics of diet	Squash intake	CAT-SIN	25943	-0.00207763	-0.00303376	-0.00112149	2.0609e-05	ORDERED-LOGISTIC	yes
41202#E668	Admission and discharge from hospitals	Diagnoses - main ICD10: E66.8 Other obesity	CAT-MUL	181115/203(181318)	0.0272557	0.0147001	0.0398201	2.10685e-05	LOGISTIC-BINARY	yes
4462	Substance use and addictions	Average monthly intake of other alcoholic drinks	INTEGER	16335	-0.00370669	-0.00541498	-0.0019984	2.12232e-05	ORDERED-LOGISTIC	yes
2316	Self-reported health and diagnoses	Wheeze or whistling in the chest in last year	CAT-SIN	144059/34452(178511)	0.00232012	0.00124971	0.00339066	2.15691e-05	LOGISTIC-BINARY	yes
1468-3	Characteristics of diet	Cereal type	CAT-SIN	44345/152306	-999	-999	-999	2.26187e-05	MULTINOMIAL-LOGISTIC	yes
30070	Blood sampling and basic cell counts	Red blood cell (erythrocyte) distribution width	CONTINUOUS	175602	0.000915345	0.000490578	0.00134011	2.40531e-05	LINEAR	yes
22661	Sociodemographic characteristics	Number of gap periods	INTEGER	46685	-0.00105383	-0.001543	-0.000564673	2.42001e-05	ORDERED-LOGISTIC	yes
90073	Accelerometer	Wear duration during 13:00 - 13:59	CONTINUOUS	40165	0.00128005	0.000685764	0.00187434	2.42998e-05	ORDERED-LOGISTIC	yes
90067	Accelerometer	Wear duration during 07:00 - 07:59	CONTINUOUS	40165	0.00111585	0.000597492	0.00163421	2.45704e-05	ORDERED-LOGISTIC	yes
23241	Anthropometric and adiposity related traits	Trunk BMD (bone mineral density)	CONTINUOUS	1937	0.00822334	0.00440784	0.0120388	2.4808e-05	LINEAR	yes
102270	Characteristics of diet	White chocolate intake	CAT-SIN	25935	-0.00947167	-0.0138772	-0.00506611	2.51886e-05	ORDERED-LOGISTIC	yes
3849	Female specific factors/maternity	Number of pregnancy terminations	INTEGER	55808	0.000924992	0.00049394	0.00135604	2.60386e-05	ORDERED-LOGISTIC	yes
25232	Abdominal and brain MRI	Mean L1 in external capsule on FA skeleton (right)	CONTINUOUS	4789	-0.00296841	-0.00435136	-0.00158546	2.63533e-05	ORDERED-LOGISTIC	yes
23298	Anthropometric and adiposity related traits	Femur troch BMD (bone mineral density) T-score (left)	CONTINUOUS	1928	0.00840434	0.00447905	0.0123296	2.80311e-05	LINEAR	yes
41204#I209	Admission and discharge from hospitals	Diagnoses - secondary ICD10: I20.9 Angina pectoris, unspecified	CAT-MUL	177788/3530(181318)	0.00652511	0.00346907	0.00958208	2.85949e-05	LOGISTIC-BINARY	yes
20003#1140879802	Self-reported use of medications	Treatment/medication code: amlodipine	CAT-MUL	176313/4988(181301)	0.00548314	0.00290257	0.00806436	3.12705e-05	LOGISTIC-BINARY	yes
30040	Blood sampling and basic cell counts	Mean corpuscular volume	CONTINUOUS	175602	-0.000897064	-0.00132157	-0.000472554	3.44787e-05	LINEAR	yes
25239	Abdominal and brain MRI	Mean L1 in fornix cres+stria terminalis on FA skeleton (left)	CONTINUOUS	4789	-0.00293034	-0.00431652	-0.00154415	3.482e-05	ORDERED-LOGISTIC	yes
103090	Characteristics of diet	Liver intake	CAT-SIN	25940	0.00536646	0.00281887	0.00791406	3.65946e-05	ORDERED-LOGISTIC	yes
23291	Anthropometric and adiposity related traits	Femur total BMD (bone mineral density) (left)	CONTINUOUS	1925	0.00815309	0.00428411	0.0120221	3.73804e-05	LINEAR	yes
6349	Measures of cognition and aging	Total errors traversing numeric path (trail #1)	INTEGER	2937	-0.00413735	-0.00610305	-0.00217166	3.80508e-05	ORDERED-LOGISTIC	yes
103170	Characteristics of diet	Breaded fish intake	CAT-SIN	25943	0.00442163	0.00230961	0.00653364	4.08417e-05	ORDERED-LOGISTIC	yes
25314	Abdominal and brain MRI	Mean L3 in posterior limb of internal capsule on FA skeleton (right)	CONTINUOUS	4789	-0.00290315	-0.00428907	-0.00151722	4.09878e-05	ORDERED-LOGISTIC	yes
20495	Self-reported mental health and traumatic events	Avoided activities or situations because of previous stressful experience in past month	CAT-SIN	61658	0.00100613	0.000524479	0.00148778	4.2401e-05	ORDERED-LOGISTIC	yes
23227	Anthropometric and adiposity related traits	Leg BMD (bone mineral density) (left)	CONTINUOUS	1631	0.00855431	0.0044637	0.0126449	4.30444e-05	LINEAR	yes
20002#1473	Self-reported health and diagnoses	Non-cancer illness code, self-reported": high cholesterol	CAT-MUL	163836/17465(181301)	0.00303386	0.00157953	0.00448842	4.34432e-05	LOGISTIC-BINARY	yes
102060	Characteristics of diet	Danish pastry intake	CAT-SIN	25940	-0.00479131	-0.00709498	-0.00248763	4.5852e-05	ORDERED-LOGISTIC	yes
23229	Anthropometric and adiposity related traits	Leg BMD (bone mineral density) (right)	CONTINUOUS	1631	0.00852349	0.00442982	0.0126172	4.64504e-05	LINEAR	yes
20462	Self-reported mental health and traumatic events	Distress caused by unusual or psychotic experiences	CAT-SIN	3136	-0.00335962	-0.00497596	-0.00174327	4.73847e-05	ORDERED-LOGISTIC	yes
2335	Self-reported health and diagnoses	Chest pain or discomfort	CAT-SIN	154704/24999(179703)	0.00252313	0.00130675	0.00373967	4.79675e-05	LOGISTIC-BINARY	yes
23295	Anthropometric and adiposity related traits	Femur troch BMD (bone mineral density) (left)	CONTINUOUS	1938	0.00811455	0.00419279	0.0120363	5.14908e-05	LINEAR	yes
41246#1530	Admission and discharge from hospitals	Treatment speciality of consultant (recoded): General surgery	CAT-MUL	132113/43124(175237)	0.00204773	0.00105279	0.00304279	5.49113e-05	LOGISTIC-BINARY	yes
22631	Sociodemographic characteristics	Period spent working day shifts	CONTINUOUS	709	0.00715753	0.00370027	0.0106148	5.51909e-05	ORDERED-LOGISTIC	yes
25217	Abdominal and brain MRI	Mean L1 in anterior limb of internal capsule on FA skeleton (left)	CONTINUOUS	4789	-0.00288441	-0.0042857	-0.00148312	5.55844e-05	ORDERED-LOGISTIC	yes
41246#1040	Admission and discharge from hospitals	Treatment speciality of consultant (recoded): Accident & emergency (A&E)	CAT-MUL	167501/5511(173012)	0.00501849	0.00257735	0.00746015	5.60393e-05	LOGISTIC-BINARY	yes
23212	Anthropometric and adiposity related traits	Femur total BMD (bone mineral density) (right)	CONTINUOUS	1927	0.00790201	0.00406092	0.0117431	5.68364e-05	LINEAR	yes
1100	Lifestyle and environment	Drive faster than motorway speed limit	CAT-SIN	159051	-0.000522554	-0.000776983	-0.000268125	5.68792e-05	ORDERED-LOGISTIC	yes
20403	Substance use and addictions	Amount of alcohol drunk on a typical drinking day	CAT-SIN	55567	0.000900868	0.00046074	0.001341	6.03382e-05	ORDERED-LOGISTIC	yes
1960	Self-reported mental health and traumatic events	Fed-up feelings	CAT-SIN	101548/76152(177700)	0.00176179	0.000900539	0.00262312	6.0933e-05	LOGISTIC-BINARY	yes
23210	Anthropometric and adiposity related traits	Femur shaft BMD (bone mineral density) (right)	CONTINUOUS	1927	0.00790795	0.00404424	0.0117717	6.19919e-05	LINEAR	yes
102200	Characteristics of diet	Doughnut intake	CAT-SIN	25942	-0.00636902	-0.00948755	-0.0032505	6.27324e-05	ORDERED-LOGISTIC	yes
25249	Abdominal and brain MRI	Mean L2 in pontine crossing tract on FA skeleton	CONTINUOUS	4789	0.00282539	0.00144247	0.0042083	6.31205e-05	ORDERED-LOGISTIC	yes
23235	Anthropometric and adiposity related traits	Total BMC (bone mineral content)	CONTINUOUS	1937	0.00765137	0.00390839	0.0113943	6.32891e-05	LINEAR	yes
2100	Self-reported mental health and traumatic events	Seen a psychiatrist for nerves, anxiety, tension or depression	CAT-SIN	158509/22067(180576)	0.00260859	0.00132712	0.00389022	6.62014e-05	LOGISTIC-BINARY	yes
23240	Anthropometric and adiposity related traits	Trunk BMC (bone mineral content)	CONTINUOUS	1937	0.0077528	0.00394568	0.0115599	6.74779e-05	LINEAR	yes
4407	Substance use and addictions	Average monthly red wine intake	INTEGER	16246	-0.00165669	-0.00247349	-0.0008399	7.05527e-05	ORDERED-LOGISTIC	yes
104020	Characteristics of diet	Fried potatoes intake	CAT-SIN	25943	0.00169425	0.000857219	0.00253128	7.28971e-05	ORDERED-LOGISTIC	yes
20003#1141194794	Self-reported use of medications	Treatment/medication code: bendroflumethiazide	CAT-MUL	170487/10814(181301)	0.00363589	0.00183948	0.00543264	7.29042e-05	LOGISTIC-BINARY	yes
102530	Characteristics of diet	Powdered/instant soup intake	CAT-SIN	25940	-0.00433137	-0.00647217	-0.00219057	7.34196e-05	ORDERED-LOGISTIC	yes
6141#2	Sociodemographic characteristics	How are people in household related to participant: Son and/or daughter (include step-children)	CAT-MUL	119224/61072(180296)	-0.00206132	-0.00308058	-0.00104216	7.37015e-05	LOGISTIC-BINARY	yes
102760	Characteristics of diet	Snackpot intake	CAT-SIN	25942	-0.0160663	-0.0240113	-0.00812132	7.40585e-05	ORDERED-LOGISTIC	yes
1628	Substance use and addictions	Alcohol intake versus 10 years previously	CAT-SIN	165686	0.000473479	0.000239057	0.000707901	7.53729e-05	ORDERED-LOGISTIC	yes
23215	Anthropometric and adiposity related traits	Femur troch BMD (bone mineral density) T-score (right)	CONTINUOUS	1927	0.00790587	0.00399713	0.0118146	7.55458e-05	LINEAR	yes
100900	Characteristics of diet	Intake of sugar added to cereal	CAT-SIN	25943	-0.00191028	-0.00286108	-0.000959473	8.2423e-05	ORDERED-LOGISTIC	yes
41232#10	Admission and discharge from hospitals	Administrative and legal statuses: NHS patient: not formally detained	CAT-MUL	124204/57114(181318)	0.00181818	0.000912921	0.00272353	8.27333e-05	LOGISTIC-BINARY	yes
6015	Objective measures of cardiovacular health	Chest pain felt during physical activity	CAT-SIN	27147	0.00291575	0.00146073	0.00437078	8.59809e-05	ORDERED-LOGISTIC	yes
41245#1350	Admission and discharge from hospitals	Main speciality of consultant (recoded): General surgery	CAT-MUL	137991/42912(180903)	0.00198598	0.000994391	0.00297768	8.66321e-05	LOGISTIC-BINARY	yes
41253#6	Admission and discharge from hospitals	Source of inpatient record: English HES Data	CAT-MUL	68992/112326(181318)	0.00175034	0.000875261	0.00262549	8.84757e-05	LOGISTIC-BINARY	yes
23209	Anthropometric and adiposity related traits	Femur neck BMD (bone mineral density) T-score (right)	CONTINUOUS	1927	0.00757549	0.00379347	0.0113575	8.85701e-05	LINEAR	yes
41204#D509	Admission and discharge from hospitals	Diagnoses - secondary ICD10: D50.9 Iron deficiency anaemia, unspecified	CAT-MUL	179861/1457(181318)	0.00938048	0.00468394	0.0140785	9.06474e-05	LOGISTIC-BINARY	yes
5161	Eyesight and hearing measures	6mm regularity index (right)	CONTINUOUS	22806	0.00231065	0.00115116	0.00347015	9.40928e-05	LINEAR	yes
20242	Measures of cognition and aging	Fluid intelligence completion status	CAT-SIN	47958	0.00141766	0.000705372	0.00212995	9.59414e-05	ORDERED-LOGISTIC	yes
41200#Q074	Operations identified in register	Operative procedures - main OPCS: Q07.4 Total abdominal hysterectomy NEC	CAT-MUL	174145/7173(181318)	0.00427288	0.0021241	0.00642204	9.73531e-05	LOGISTIC-BINARY	yes
25597	Abdominal and brain MRI	Weighted-mean L2 in tract acoustic radiation (right)	CONTINUOUS	4789	-0.00276961	-0.00416435	-0.00137488	0.000100741	ORDERED-LOGISTIC	yes
25147	Abdominal and brain MRI	Mean MD in superior fronto-occipital fasciculus on FA skeleton (left)	CONTINUOUS	4789	0.00278049	0.00137986	0.00418111	0.000101218	ORDERED-LOGISTIC	yes
23242	Anthropometric and adiposity related traits	Trunk BMD (bone mineral density) (left)	CONTINUOUS	1631	0.00824674	0.00407435	0.0124191	0.000110088	LINEAR	yes
41200#F443	Operations identified in register	Operative procedures - main OPCS: F44.3 Excision of parotid gland NEC	CAT-MUL	181264/54(181318)	0.0478792	0.0236054	0.0721767	0.000111413	LOGISTIC-BINARY	yes
20479	Self-reported mental health and traumatic events	Ever thought that life not worth living	CAT-SIN	61270	0.000844626	0.000415916	0.00127333	0.000112803	ORDERED-LOGISTIC	yes
41200#T723	Operations identified in register	Operative procedures - main OPCS: T72.3 Release of constriction of sheath of tendon	CAT-MUL	180080/1238(181318)	0.0100359	0.00493913	0.0151345	0.000114011	LOGISTIC-BINARY	yes
41210#C712	Operations identified in register	Operative procedures - secondary OPCS: C71.2 Phacoemulsification of lens	CAT-MUL	172774/8544(181318)	0.00397622	0.00195601	0.00599688	0.000114667	LOGISTIC-BINARY	yes
20110#9	Family history	Illnesses of mother: Diabetes	CAT-MUL	154294/16113(170407)	0.00290386	0.00142635	0.00438158	0.000117248	LOGISTIC-BINARY	yes
23308	Anthropometric and adiposity related traits	Pelvis BMC (bone mineral content)	CONTINUOUS	1937	0.00753795	0.00370228	0.0113736	0.00011993	LINEAR	yes
41202#R074	Admission and discharge from hospitals	Diagnoses - main ICD10: R07.4 Chest pain, unspecified	CAT-MUL	173493/7825(181318)	0.0040436	0.00197689	0.00611067	0.000125856	LOGISTIC-BINARY	yes
25301	Abdominal and brain MRI	Mean L3 in fornix on FA skeleton	CONTINUOUS	4789	0.00308663	0.00150957	0.00466368	0.000126606	ORDERED-LOGISTIC	yes
23300	Anthropometric and adiposity related traits	Femur neck BMD (bone mineral density) T-score (left)	CONTINUOUS	1928	0.00746119	0.00365049	0.0112719	0.000127062	LINEAR	yes
4717	Self-reported health and diagnoses	Shortness of breath walking on level ground	CAT-SIN	51700/6913(58613)	0.00445716	0.00217564	0.00673914	0.000128775	LOGISTIC-BINARY	yes
4526	Self-reported mental health and traumatic events	Happiness	CAT-SIN	59420	0.000804391	0.000392055	0.00121673	0.000131655	ORDERED-LOGISTIC	yes
23290	Anthropometric and adiposity related traits	Femur shaft BMD (bone mineral density) (left)	CONTINUOUS	1925	0.00757687	0.00369067	0.0114631	0.000135662	LINEAR	yes
23312	Anthropometric and adiposity related traits	Spine BMC (bone mineral content)	CONTINUOUS	1937	0.00763197	0.00371396	0.01155	0.000137549	LINEAR	yes
41204#J459	Admission and discharge from hospitals	Diagnoses - secondary ICD10: J45.9 Asthma, unspecified	CAT-MUL	169050/12268(181318)	0.00323771	0.00156807	0.0049076	0.000144428	LOGISTIC-BINARY	yes
30500	Urine measurements	Microalbumin in urine	CONTINUOUS	48612	0.0015731	0.000761584	0.00238462	0.000145211	LINEAR	yes
41245#1010	Admission and discharge from hospitals	Main speciality of consultant (recoded): Accident and emergency (A&E)	CAT-MUL	174963/5633(180596)	0.00465085	0.00223688	0.00706524	0.00015947	LOGISTIC-BINARY	yes
25251	Abdominal and brain MRI	Mean L2 in body of corpus callosum on FA skeleton	CONTINUOUS	4789	-0.00270519	-0.00411154	-0.00129885	0.000165101	ORDERED-LOGISTIC	yes
30120	Blood sampling and basic cell counts	Lymphocyte count	CONTINUOUS	175289	0.000813988	0.000388795	0.00123918	0.000175361	LINEAR	yes
41200#K634	Operations identified in register	Operative procedures - main OPCS: K63.4 Coronary arteriography using two catheters	CAT-MUL	179190/2128(181318)	0.007461	0.00355949	0.0113638	0.000178574	LOGISTIC-BINARY	yes
23226	Anthropometric and adiposity related traits	Head BMD (bone mineral density)	CONTINUOUS	1937	0.00737829	0.00351217	0.0112444	0.000187292	LINEAR	yes
23299	Anthropometric and adiposity related traits	Femur neck BMD (bone mineral density) (left)	CONTINUOUS	1938	0.00726225	0.00345225	0.0110722	0.00019073	LINEAR	yes
41204#E668	Admission and discharge from hospitals	Diagnoses - secondary ICD10: E66.8 Other obesity	CAT-MUL	180762/556(181318)	0.0144398	0.00684538	0.0220375	0.000194418	LOGISTIC-BINARY	yes
41247#2000	Admission and discharge from hospitals	Patient classification on admission (recoded): Day case	CAT-MUL	114169/67149(181318)	0.00166304	0.000788234	0.00253792	0.000194682	LOGISTIC-BINARY	yes
20003#1140926732	Self-reported use of medications	Treatment/medication code: meloxicam	CAT-MUL	180671/630(181301)	0.0135661	0.00642975	0.0207059	0.000195294	LOGISTIC-BINARY	yes
4105	Heel bone-mineral density	Heel bone mineral density (BMD) (left)	CONTINUOUS	57046	0.00137811	0.000652834	0.00210339	0.000196098	LINEAR	yes
104320	Characteristics of diet	Sweetcorn intake	CAT-SIN	25937	0.00254356	0.00120376	0.00388337	0.000198874	ORDERED-LOGISTIC	yes
4104	Heel bone-mineral density	Heel quantitative ultrasound index (QUI), direct entry (left)	CONTINUOUS	57056	0.00137546	0.000650187	0.00210073	0.000201713	LINEAR	yes
4106	Heel bone-mineral density	Heel bone mineral density (BMD) T-score, automated (left)	CONTINUOUS	57056	0.00137533	0.000650063	0.0021006	0.00020198	LINEAR	yes
3506	Substance use and addictions	Smoking compared to 10 years previous	CAT-SIN	11656	-0.00164663	-0.00251552	-0.000777744	0.000204639	ORDERED-LOGISTIC	yes
20003#1140874744	Self-reported use of medications	Treatment/medication code: gliclazide	CAT-MUL	180455/846(181301)	0.011662	0.00549202	0.0178347	0.000212162	LOGISTIC-BINARY	yes
23306	Anthropometric and adiposity related traits	Head BMC (bone mineral content)	CONTINUOUS	1937	0.00728236	0.00342991	0.0111348	0.000215425	LINEAR	yes
4120	Heel bone-mineral density	Heel broadband ultrasound attenuation (right)	CONTINUOUS	57058	0.00137617	0.000646816	0.00210552	0.000217334	LINEAR	yes
100740	Substance use and addictions	Other alcohol intake	CAT-SIN	25933	0.00543691	0.0025536	0.00832022	0.000219587	ORDERED-LOGISTIC	yes
23301	Anthropometric and adiposity related traits	Femur wards BMD (bone mineral density) T-score (left)	CONTINUOUS	1928	0.00706138	0.00331424	0.0108085	0.000225335	LINEAR	yes
25299	Abdominal and brain MRI	Mean L3 in body of corpus callosum on FA skeleton	CONTINUOUS	4789	-0.0026252	-0.00401957	-0.00123084	0.000226634	ORDERED-LOGISTIC	yes
2090	Self-reported mental health and traumatic events	Seen doctor (GP) for nerves, anxiety, tension or depression	CAT-SIN	105200/74858(180058)	0.00160512	0.000751734	0.00245858	0.000227511	LOGISTIC-BINARY	yes
41249#1003	Admission and discharge from hospitals	Methods of admission to hospital (recoded): Elective admission: Planned	CAT-MUL	155577/25553(181130)	0.00226958	0.00106237	0.00347694	0.000229069	LOGISTIC-BINARY	yes
20003#1140922174	Self-reported use of medications	Treatment/medication code: alendronate sodium	CAT-MUL	178087/3214(181301)	-0.005998	-0.00919377	-0.00280217	0.000234543	LOGISTIC-BINARY	yes
101990	Characteristics of diet	Crumble intake	CAT-SIN	25943	-0.00412684	-0.00632996	-0.00192373	0.000241662	ORDERED-LOGISTIC	yes
23233	Anthropometric and adiposity related traits	Ribs BMD (bone mineral density)	CONTINUOUS	1937	0.00715243	0.00333829	0.0109666	0.000241798	LINEAR	yes
41202#K801	Admission and discharge from hospitals	Diagnoses - main ICD10: K80.1 Calculus of gallbladder with other cholecystitis	CAT-MUL	178389/2929(181318)	0.00621557	0.00289203	0.00953986	0.000247277	LOGISTIC-BINARY	yes
6145#6	Self-reported mental health and traumatic events	Illness, injury, bereavement, stress in last 2 years": Financial difficulties	CAT-MUL	160392/19782(180174)	0.00255329	0.00118656	0.00392021	0.000250919	LOGISTIC-BINARY	yes
41202#D259	Admission and discharge from hospitals	Diagnoses - main ICD10: D25.9 Leiomyoma of uterus, unspecified	CAT-MUL	177080/4238(181318)	0.00517908	0.00240508	0.00795365	0.000253043	LOGISTIC-BINARY	yes
102220	Characteristics of diet	Cheesecake intake	CAT-SIN	25943	-0.00382786	-0.00587816	-0.00177757	0.000253426	ORDERED-LOGISTIC	yes
23297	Anthropometric and adiposity related traits	Femur wards BMD (bone mineral density) (left)	CONTINUOUS	1938	0.00699059	0.0032431	0.0107381	0.000260595	LINEAR	yes
102330	Characteristics of diet	Sweets intake	CAT-SIN	25943	-0.0023471	-0.00360723	-0.00108698	0.000262063	ORDERED-LOGISTIC	yes
2030	Self-reported mental health and traumatic events	Guilty feelings	CAT-SIN	116181/60301(176482)	0.00166759	0.00077206	0.0025632	0.000262691	LOGISTIC-BINARY	yes
23234	Anthropometric and adiposity related traits	Spine BMD (bone mineral density)	CONTINUOUS	1937	0.00724172	0.00335275	0.0111307	0.000267194	LINEAR	yes
41202#M653	Admission and discharge from hospitals	Diagnoses - main ICD10: M65.3 Trigger finger	CAT-MUL	180590/728(181318)	0.0123407	0.00570554	0.0189787	0.0002676	LOGISTIC-BINARY	yes
41210#Z943	Operations identified in register	Operative procedures - secondary OPCS: Z94.3 Left sided operation	CAT-MUL	131319/49999(181318)	0.00176253	0.00081466	0.00271049	0.000268091	LOGISTIC-BINARY	yes
20496	Self-reported mental health and traumatic events	Felt distant from other people in past month	CAT-SIN	31091	0.00105409	0.000486915	0.00162126	0.000270284	ORDERED-LOGISTIC	yes
104570	Characteristics of diet	Pineapple intake	CAT-SIN	25930	-0.00276411	-0.0042557	-0.00127251	0.000281655	ORDERED-LOGISTIC	yes
104150	Characteristics of diet	Butternut squash intake	CAT-SIN	25941	0.00400157	0.00184094	0.00616221	0.000283977	ORDERED-LOGISTIC	yes
41204#Z924	Admission and discharge from hospitals	Diagnoses - secondary ICD10: Z92.4 Personal history of major surgery, not elsewhere classified	CAT-MUL	180741/577(181318)	0.0137966	0.0063443	0.0212529	0.000285669	LOGISTIC-BINARY	yes
23214	Anthropometric and adiposity related traits	Femur troch BMD (bone mineral density) (right)	CONTINUOUS	1937	0.00722325	0.00332226	0.0111242	0.000289226	LINEAR	yes
12144	Anthropometric and adiposity related traits	Height	INTEGER	8151	-0.00352204	-0.00543698	-0.00160711	0.00031354	LINEAR	yes
23225	Anthropometric and adiposity related traits	Arms BMD (bone mineral density)	CONTINUOUS	1937	0.00677615	0.00309166	0.0104606	0.000317869	LINEAR	yes
104000	Characteristics of diet	Baked bean intake	CAT-SIN	25937	0.0023036	0.00104932	0.00355788	0.000319149	ORDERED-LOGISTIC	yes
2867	Substance use and addictions	Age started smoking in former smokers	INTEGER	36483	-0.00168411	-0.00260189	-0.000766328	0.000322819	LINEAR	yes
90057	Accelerometer	Wear duration during Friday	CONTINUOUS	40165	0.000972261	0.000441093	0.00150343	0.000334101	ORDERED-LOGISTIC	yes
5984	Objective measures of cardiovacular health	ECG, load	INTEGER	26620	-0.0016578	-0.00256489	-0.000750699	0.000341373	LINEAR	yes
41204#M2332	Admission and discharge from hospitals	Diagnoses - secondary ICD10: M23.32 Other meniscus derangements (Posterior cruciate ligament or Posterior horn of medial meniscus)	CAT-MUL	181275/43(181318)	-0.0495444	-0.0767091	-0.0223747	0.000350339	LOGISTIC-BINARY	yes
41202#K449	Admission and discharge from hospitals	Diagnoses - main ICD10: K44.9 Diaphragmatic hernia without obstruction or gangrene	CAT-MUL	176453/4865(181318)	0.00473939	0.00213952	0.00733979	0.000353186	LOGISTIC-BINARY	yes
25538	Abdominal and brain MRI	Weighted-mean MD in tract superior thalamic radiation (left)	CONTINUOUS	4789	0.00255002	0.00115159	0.00394845	0.000355013	ORDERED-LOGISTIC	yes
6373	Measures of cognition and aging	Number of puzzles correctly solved	INTEGER	2898	0.00366292	0.00165479	0.00567106	0.000355833	ORDERED-LOGISTIC	yes
23219	Anthropometric and adiposity related traits	Femur wards BMD (bone mineral density) T-score (right)	CONTINUOUS	1927	0.00677313	0.00305781	0.0104884	0.000358474	LINEAR	yes
41204#E780	Admission and discharge from hospitals	Diagnoses - secondary ICD10: E78.0 Pure hypercholesterolaemia	CAT-MUL	171008/10310(181318)	0.00333466	0.00150104	0.0051686	0.00036501	LOGISTIC-BINARY	yes
41250#1000	Admission and discharge from hospitals	Methods of discharge from hospital (recoded): Discharged on clinical advice/consent	CAT-MUL	59414/121883(181297)	0.0016378	0.000737071	0.00253859	0.000365644	LOGISTIC-BINARY	yes
6179#1	Self-reported health and diagnoses	Mineral and other dietary supplements: Fish oil (including cod liver oil)	CAT-MUL	121032/59866(180898)	-0.00165213	-0.00256178	-0.000742531	0.000371078	LOGISTIC-BINARY	yes
23208	Anthropometric and adiposity related traits	Femur neck BMD (bone mineral density) (right)	CONTINUOUS	1937	0.00685844	0.00308666	0.0106302	0.000371121	LINEAR	yes
41204#M7985	Admission and discharge from hospitals	Diagnoses - secondary ICD10: M79.85 Other specified soft tissue disorders (Pelvic region and thigh)	CAT-MUL	181295/23(181318)	0.0681542	0.0306451	0.105877	0.000381956	LOGISTIC-BINARY	yes
100360	Characteristics of diet	Decaffeinated coffee	CAT-SIN	25943	-0.00151528	-0.00235142	-0.000679133	0.000383071	ORDERED-LOGISTIC	yes
25302	Abdominal and brain MRI	Mean L3 in corticospinal tract on FA skeleton (right)	CONTINUOUS	4789	0.00251713	0.00112816	0.0039061	0.000386047	ORDERED-LOGISTIC	yes
2784	Female specific factors/maternity	Ever taken oral contraceptive pill	CAT-SIN	31542/149469(181011)	-0.00207834	-0.00322668	-0.000930127	0.000388924	LOGISTIC-BINARY	yes
104380	Characteristics of diet	Other vegetables intake	CAT-SIN	25943	0.00246812	0.00110411	0.00383213	0.000391021	ORDERED-LOGISTIC	yes
23223	Anthropometric and adiposity related traits	Arm BMD (bone mineral density) (right)	CONTINUOUS	1631	0.00730926	0.00327164	0.0113469	0.000395137	LINEAR	yes
41200#C751	Operations identified in register	Operative procedures - main OPCS: C75.1 Insertion of prosthetic replacement for lens NEC	CAT-MUL	172823/8495(181318)	0.00364835	0.00162285	0.00567428	0.000415619	LOGISTIC-BINARY	yes
2804	Female specific factors/maternity	Age when last used oral contraceptive pill	INTEGER	130802	-0.000874442	-0.00136022	-0.000388663	0.000418655	LINEAR	yes
41253#18	Admission and discharge from hospitals	Source of inpatient record: UK HES In Patient (2015 format)	CAT-MUL	108817/72501(181318)	0.0015612	0.000693579	0.00242889	0.000420872	LOGISTIC-BINARY	yes
104200	Characteristics of diet	Courgette intake	CAT-SIN	25936	0.00222091	0.000982644	0.00345918	0.000439867	ORDERED-LOGISTIC	yes
41210#X352	Operations identified in register	Operative procedures - secondary OPCS: X35.2 Intravenous chemotherapy	CAT-MUL	181036/282(181318)	-0.0190414	-0.0296668	-0.00841352	0.00044434	LOGISTIC-BINARY	yes
20003#1140866738	Self-reported use of medications	Treatment/medication code: atenolol	CAT-MUL	175740/5561(181301)	0.00439072	0.00194013	0.00684185	0.000445903	LOGISTIC-BINARY	yes
104440	Characteristics of diet	Mixed fruit intake	CAT-SIN	25943	0.00272566	0.00120354	0.00424778	0.000449269	ORDERED-LOGISTIC	yes
4581	Self-reported mental health and traumatic events	Financial situation satisfaction	CAT-SIN	59356	0.000711881	0.000314274	0.00110949	0.000449776	ORDERED-LOGISTIC	yes
25266	Abdominal and brain MRI	Mean L2 in posterior limb of internal capsule on FA skeleton (right)	CONTINUOUS	4789	-0.00248221	-0.00386816	-0.00109626	0.000451705	ORDERED-LOGISTIC	yes
30180	Blood sampling and basic cell counts	Lymphocyte percentage	CONTINUOUS	175292	0.000757438	0.000333002	0.00118187	0.000469358	LINEAR	yes
102440	Characteristics of diet	Unsalted nuts intake	CAT-SIN	25943	-0.00212235	-0.00331208	-0.000932621	0.000472316	ORDERED-LOGISTIC	yes
100770	Characteristics of diet	Porridge intake	CAT-SIN	25943	-0.00148353	-0.00231677	-0.000650293	0.000484434	ORDERED-LOGISTIC	yes
41204#O341	Admission and discharge from hospitals	Diagnoses - secondary ICD10: O34.1 Maternal care for tumour of corpus uteri	CAT-MUL	181250/68(181318)	0.0386563	0.0169443	0.0604028	0.0004882	LOGISTIC-BINARY	yes
41204#L280	Admission and discharge from hospitals	Diagnoses - secondary ICD10: L28.0 Lichen simplex chronicus	CAT-MUL	181296/22(181318)	-0.0674209	-0.105426	-0.0294986	0.000496706	LOGISTIC-BINARY	yes
6146#100	Sociodemographic characteristics	Attendance/disability/mobility allowance	CAT-MUL	9857/170489(180346)	-0.00328998	-0.00514384	-0.0014364	0.000504105	LOGISTIC-BINARY	yes
4101	Heel bone-mineral density	Heel broadband ultrasound attenuation (left)	CONTINUOUS	57055	0.00128923	0.000560631	0.00201784	0.000524438	LINEAR	yes
4125	Heel bone-mineral density	Heel bone mineral density (BMD) T-score, automated (right)	CONTINUOUS	57059	0.0012803	0.000555213	0.00200538	0.000538922	LINEAR	yes
4123	Heel bone-mineral density	Heel quantitative ultrasound index (QUI), direct entry (right)	CONTINUOUS	57059	0.00128021	0.000555121	0.00200529	0.000539425	LINEAR	yes
41210#Y332	Operations identified in register	Operative procedures - secondary OPCS: Y33.2 Drilling of organ NOC	CAT-MUL	181304/14(181318)	0.0841496	0.0365157	0.131975	0.000544573	LOGISTIC-BINARY	yes
20004#1509	Operations identified in register	Operation code: myomectomy/fibroids removed	CAT-MUL	179484/1817(181301)	0.007405	0.0032005	0.0116106	0.000557448	LOGISTIC-BINARY	yes
41210#Z839	Operations identified in register	Operative procedures - secondary OPCS: Z83.9 Joint of finger NEC	CAT-MUL	181226/92(181318)	0.0327369	0.0141374	0.0513557	0.000564745	LOGISTIC-BINARY	yes
816	Sociodemographic characteristics	Job involves heavy manual or physical work	CAT-SIN	97709	0.000638764	0.000275669	0.00100186	0.000564835	ORDERED-LOGISTIC	yes
90063	Accelerometer	Wear duration during 03:00 - 03:59	CONTINUOUS	40165	0.000904259	0.00038914	0.00141938	0.0005809	ORDERED-LOGISTIC	yes
41202#K628	Admission and discharge from hospitals	Diagnoses - main ICD10: K62.8 Other specified diseases of anus and rectum	CAT-MUL	180640/678(181318)	-0.0119953	-0.0188453	-0.0051441	0.000599244	LOGISTIC-BINARY	yes
41204#S0200	Admission and discharge from hospitals	Diagnoses - secondary ICD10: S02.00 Fracture of vault of skull (closed)	CAT-MUL	181306/12(181318)	0.090784	0.0390496	0.142944	0.000604825	LOGISTIC-BINARY	yes
100810	Characteristics of diet	Oat crunch intake	CAT-SIN	25936	-0.00307367	-0.00483032	-0.00131702	0.000605687	ORDERED-LOGISTIC	yes
22601#35203279	Sociodemographic characteristics	Job coding: judge's or barrister's clerk, conveyancer, data protection officer, legal assistant or executive, coroner's officer, land registrar, tribunal member	CAT-MUL	46608/77(46685)	0.0354965	0.0152022	0.055825	0.000612708	LOGISTIC-BINARY	yes
22617#3520	Sociodemographic characteristics	Job SOC coding: Legal associate professionals	CAT-MUL	46608/77(46685)	0.0354965	0.0152022	0.055825	0.000612708	LOGISTIC-BINARY	yes
23205	Anthropometric and adiposity related traits	L1-L4 BMD (bone mineral density) T-score	CONTINUOUS	1919	0.00686276	0.00293966	0.0107859	0.000614689	LINEAR	yes
4124	Heel bone-mineral density	Heel bone mineral density (BMD) (right)	CONTINUOUS	57047	0.00126443	0.000539293	0.00198956	0.000631982	LINEAR	yes
25258	Abdominal and brain MRI	Mean L2 in inferior cerebellar peduncle on FA skeleton (right)	CONTINUOUS	4789	-0.00241435	-0.00379944	-0.00102926	0.000639693	ORDERED-LOGISTIC	yes
23204	Anthropometric and adiposity related traits	L1-L4 BMD (bone mineral density)	CONTINUOUS	1929	0.00682094	0.00290677	0.0107351	0.000644875	LINEAR	yes
41202#O722	Admission and discharge from hospitals	Diagnoses - main ICD10: O72.2 Delayed and secondary postpartum haemorrhage	CAT-MUL	181220/98(181318)	-0.0314958	-0.0495999	-0.0133913	0.000649371	LOGISTIC-BINARY	yes
41210#Z274	Operations identified in register	Operative procedures - secondary OPCS: Z27.4 Duodenum	CAT-MUL	166322/14996(181318)	0.00265267	0.00112809	0.00417745	0.000649612	LOGISTIC-BINARY	yes
20002#1309	Self-reported health and diagnoses	Non-cancer illness code, self-reported": osteoporosis	CAT-MUL	176649/4652(181301)	-0.00464805	-0.00732216	-0.00197393	0.000657323	LOGISTIC-BINARY	yes
20510	Self-reported mental health and traumatic events	Recent feelings of depression	CAT-SIN	61539	0.000833491	0.00035367	0.00131331	0.000662808	ORDERED-LOGISTIC	yes
41200#D203	Operations identified in register	Operative procedures - main OPCS: D20.3 Removal of ventilation tube from tympanic membrane	CAT-MUL	181265/53(181318)	0.0424844	0.0180101	0.0669922	0.00067346	LOGISTIC-BINARY	yes
41200#U051	Operations identified in register	Operative procedures - main OPCS: U05.1 Computed tomography of head	CAT-MUL	177571/3747(181318)	0.00510473	0.00215627	0.00805381	0.000691355	LOGISTIC-BINARY	yes
20107#1	Family history	Illnesses of father: Heart disease	CAT-MUL	108356/54476(162832)	0.001622	0.000684889	0.00255919	0.000693146	LOGISTIC-BINARY	yes
6159#6	Self-reported health and diagnoses	Pain type(s) experienced in last month: Hip pain	CAT-MUL	157776/23229(181005)	0.00217014	0.000913295	0.00342714	0.00071412	LOGISTIC-BINARY	yes
5306	Eyesight and hearing measures	6mm index of best keratometry results (left)	INTEGER	33461	-0.000975425	-0.0015421	-0.000408751	0.000742276	ORDERED-LOGISTIC	yes
6179#100	Self-reported health and diagnoses	Mineral and other dietary supplements	CAT-MUL	85837/95061(180898)	0.00148004	0.000619701	0.00234044	0.00074728	LOGISTIC-BINARY	yes
104270	Characteristics of diet	Parsnip intake	CAT-SIN	25936	-0.00301735	-0.00477275	-0.00126195	0.000755435	ORDERED-LOGISTIC	yes
23310	Anthropometric and adiposity related traits	Ribs BMC (bone mineral content)	CONTINUOUS	1937	0.0064815	0.0027103	0.0102527	0.000764679	LINEAR	yes
2734	Female specific factors/maternity	Number of live births	INTEGER	181188	-0.000377187	-0.000597198	-0.000157177	0.000778911	ORDERED-LOGISTIC	yes
2887	Substance use and addictions	Number of cigarettes previously smoked daily	INTEGER	36334	0.000899041	0.000374379	0.0014237	0.000784235	ORDERED-LOGISTIC	yes
25628	Abdominal and brain MRI	Weighted-mean L3 in tract cingulate gyrus part of cingulum (right)	CONTINUOUS	4789	-0.00237836	-0.00376633	-0.000990383	0.000789674	ORDERED-LOGISTIC	yes
20488	Self-reported mental health and traumatic events	Physically abused by family as a child	CAT-SIN	61638	0.000949679	0.000394997	0.00150436	0.000791989	ORDERED-LOGISTIC	yes
25213	Abdominal and brain MRI	Mean L1 in superior cerebellar peduncle on FA skeleton (left)	CONTINUOUS	4789	0.00237784	0.000989257	0.00376642	0.000795975	ORDERED-LOGISTIC	yes
20110#100	Family history	Illnesses of mother	CAT-MUL	105518/65414(170932)	-0.00152415	-0.00241526	-0.000633103	0.000800987	LOGISTIC-BINARY	yes
41202#D260	Admission and discharge from hospitals	Diagnoses - main ICD10: D26.0 Cervix uteri	CAT-MUL	181248/70(181318)	-0.036308	-0.0575458	-0.0150688	0.000805647	LOGISTIC-BINARY	yes
20087#163	Characteristics of diet	Types of spread used on bread/crackers: Unknown type of butter on bread/crackers	CAT-MUL	25762/181(25943)	-0.0227286	-0.0360328	-0.00943494	0.000808545	LOGISTIC-BINARY	yes
41204#X629	Admission and discharge from hospitals	Diagnoses - secondary ICD10: X62.9 Unspecified place	CAT-MUL	181208/110(181318)	0.0292475	0.012132	0.0463796	0.000814853	LOGISTIC-BINARY	yes
6146#2	Sociodemographic characteristics	Attendance/disability/mobility allowance: Disability living allowance	CAT-MUL	172970/7376(180346)	0.00361993	0.00149688	0.00574332	0.000832946	LOGISTIC-BINARY	yes
41251#1000	Admission and discharge from hospitals	Sources of admission to hospital (recoded): Usual Place of residence	CAT-MUL	58112/123117(181229)	0.00154352	0.000635707	0.00245139	0.000861102	LOGISTIC-BINARY	yes
6770	Measures of cognition and aging	Errors before selecting correct item in numeric path (trail #1)	INTEGER	952	-0.00529647	-0.00840325	-0.00218969	0.00086646	ORDERED-LOGISTIC	yes
102120	Characteristics of diet	Ice-cream intake	CAT-SIN	25943	0.00175071	0.000718697	0.00278273	0.000885593	ORDERED-LOGISTIC	yes
102140	Characteristics of diet	Milk-based pudding intake	CAT-SIN	25942	-0.00292489	-0.00464929	-0.00120049	0.000886993	ORDERED-LOGISTIC	yes
101020	Characteristics of diet	Baguette intake	CAT-SIN	25935	-0.00194815	-0.00309718	-0.000799118	0.000891393	ORDERED-LOGISTIC	yes
20117-2	Substance use and addictions	Alcohol drinker status	CAT-SIN	166918/181152	-999	-999	-999	0.000903315	MULTINOMIAL-LOGISTIC	yes
20240	Measures of cognition and aging	Maximum digits remembered correctly	INTEGER	43201	-0.000816858	-0.00129942	-0.000334298	0.000908008	ORDERED-LOGISTIC	yes
100730	Substance use and addictions	Spirits intake	CAT-SIN	25943	-0.00223058	-0.00354942	-0.000911745	0.000917711	ORDERED-LOGISTIC	yes
20473	Self-reported mental health and traumatic events	Number of times seen an un-real vision	INTEGER	1533	0.00399807	0.00163762	0.00635852	0.000922295	ORDERED-LOGISTIC	yes
41204#N179	Admission and discharge from hospitals	Diagnoses - secondary ICD10: N17.9 Acute renal failure, unspecified	CAT-MUL	180231/1087(181318)	0.00918933	0.00375174	0.0146291	0.000927207	LOGISTIC-BINARY	yes
41231#1	Admission and discharge from hospitals	Hospital episode type: General episode	CAT-MUL	55907/125411(181318)	0.00156722	0.0006387	0.00249579	0.000939376	LOGISTIC-BINARY	yes
23285	Anthropometric and adiposity related traits	Trunk lean mass	INTEGER	1937	0.00660777	0.00269126	0.0105243	0.000954108	LINEAR	yes
41204#Z713	Admission and discharge from hospitals	Diagnoses - secondary ICD10: Z71.3 Dietary counselling and surveillance	CAT-MUL	181231/87(181318)	0.0327057	0.0133068	0.0521307	0.000959127	LOGISTIC-BINARY	yes
41202#S818	Admission and discharge from hospitals	Diagnoses - main ICD10: S81.8 Open wound of other parts of lower leg	CAT-MUL	181271/47(181318)	0.0439149	0.0178658	0.0700028	0.000960362	LOGISTIC-BINARY	yes
41248#1000	Admission and discharge from hospitals	Destinations on discharge from hospital (recoded): Usual Place of residence	CAT-MUL	61216/120031(181247)	0.00150069	0.000607829	0.00239361	0.000987181	LOGISTIC-BINARY	yes
23244	Anthropometric and adiposity related traits	Android bone mass	INTEGER	1937	0.00656568	0.00264712	0.0104843	0.00103432	LINEAR	yes
20505	Self-reported mental health and traumatic events	Recent easy annoyance or irritability	CAT-SIN	61460	0.000768409	0.000308734	0.00122808	0.00105195	ORDERED-LOGISTIC	yes
20003#1140868514	Self-reported use of medications	Treatment/medication code: trisequens tablet	CAT-MUL	181243/58(181301)	0.0391546	0.0157331	0.0626028	0.00105772	LOGISTIC-BINARY	yes
25216	Abdominal and brain MRI	Mean L1 in anterior limb of internal capsule on FA skeleton (right)	CONTINUOUS	4789	-0.00233554	-0.00373281	-0.000938267	0.00105989	ORDERED-LOGISTIC	yes
41230#5L9	Admission and discharge from hospitals	PCT where patients GP was registered: WESTERN SUSSEX PCT	CAT-MUL	181308/10(181318)	-0.0941939	-0.150748	-0.0378032	0.00106608	LOGISTIC-BINARY	yes
25225	Abdominal and brain MRI	Mean L1 in superior corona radiata on FA skeleton (left)	CONTINUOUS	4789	0.00231088	0.000925098	0.00369667	0.00108915	ORDERED-LOGISTIC	yes
100530	Characteristics of diet	Flavoured milk intake	CAT-SIN	25943	0.00351496	0.00140336	0.00562655	0.00110535	ORDERED-LOGISTIC	yes
41204#N920	Admission and discharge from hospitals	Diagnoses - secondary ICD10: N92.0 Excessive and frequent menstruation with regular cycle	CAT-MUL	179039/2279(181318)	0.0062799	0.00250196	0.0100589	0.00112392	LOGISTIC-BINARY	yes
20110#1	Family history	Illnesses of mother: Heart disease	CAT-MUL	133927/37250(171177)	0.00174805	0.000695524	0.00280069	0.00113399	LOGISTIC-BINARY	yes
41200#G459	Operations identified in register	Operative procedures - main OPCS: G45.9 Unspecified diagnostic fibreoptic endoscopic examination of upper gastrointestinal tract	CAT-MUL	167776/13542(181318)	0.00265704	0.0010566	0.00425771	0.00113887	LOGISTIC-BINARY	yes
41200#H513	Operations identified in register	Operative procedures - main OPCS: H51.3 Stapled haemorrhoidectomy	CAT-MUL	181207/111(181318)	0.0281491	0.0111913	0.0451283	0.00114758	LOGISTIC-BINARY	yes
41245#1840	Admission and discharge from hospitals	Main speciality of consultant (recoded): Trauma and orthopaedics	CAT-MUL	152603/28247(180850)	0.00193469	0.000768512	0.00310099	0.00114798	LOGISTIC-BINARY	yes
23287	Anthropometric and adiposity related traits	Trunk total mass	CONTINUOUS	1937	0.00663126	0.00262959	0.0106329	0.00117422	LINEAR	yes
103060	Characteristics of diet	Poultry intake	CAT-SIN	25939	0.00121933	0.000482639	0.00195602	0.0011798	ORDERED-LOGISTIC	yes
4270	Eyesight and hearing measures	Volume level set by participant (left)	CAT-SIN	58176	0.000635467	0.000251217	0.00101972	0.00119005	ORDERED-LOGISTIC	yes
90074	Accelerometer	Wear duration during 14:00 - 14:59	CONTINUOUS	40165	0.000982354	0.000388259	0.00157645	0.00119243	ORDERED-LOGISTIC	yes
101160	Characteristics of diet	Bread roll intake	CAT-SIN	25940	-0.00150048	-0.00240823	-0.000592729	0.0011976	ORDERED-LOGISTIC	yes
41202#H269	Admission and discharge from hospitals	Diagnoses - main ICD10: H26.9 Cataract, unspecified	CAT-MUL	175692/5626(181318)	0.00405088	0.00159942	0.00650291	0.0012021	LOGISTIC-BINARY	yes
41203#6331	Admission and discharge from hospitals	Diagnoses - main ICD9: 6331 Tubal pregnancy	CAT-MUL	181301/17(181318)	0.0723032	0.0287179	0.116347	0.00120483	LOGISTIC-BINARY	yes
41200#V544	Operations identified in register	Operative procedures - main OPCS: V54.4 Injection around spinal facet of spine	CAT-MUL	179025/2293(181318)	0.00619608	0.0024446	0.00994845	0.00120881	LOGISTIC-BINARY	yes
41210#Y534	Operations identified in register	Operative procedures - secondary OPCS: Y53.4 Approach to organ under fluoroscopic control	CAT-MUL	174907/6411(181318)	0.00376064	0.00148283	0.00603886	0.00121357	LOGISTIC-BINARY	yes
6159#4	Self-reported health and diagnoses	Pain type(s) experienced in last month: Back pain	CAT-MUL	136845/44160(181005)	0.00160953	0.000633339	0.0025858	0.0012317	LOGISTIC-BINARY	yes
41202#E669	Admission and discharge from hospitals	Diagnoses - main ICD10: E66.9 Obesity, unspecified	CAT-MUL	181210/108(181318)	0.0285938	0.0112564	0.0459511	0.00123464	LOGISTIC-BINARY	yes
2936	Substance use and addictions	Likelihood of resuming smoking	CAT-SIN	35788	0.00175652	0.000690953	0.00282209	0.00123497	ORDERED-LOGISTIC	yes
101240	Characteristics of diet	Garlic bread intake	CAT-SIN	25939	0.00371943	0.00146212	0.00597674	0.00124143	ORDERED-LOGISTIC	yes
20408	Substance use and addictions	Frequency of memory loss due to drinking alcohol in last year	CAT-SIN	27690	0.00148666	0.000583506	0.00238981	0.00125544	ORDERED-LOGISTIC	yes
3829	Female specific factors/maternity	Number of stillbirths	INTEGER	56157	0.00140096	0.000549514	0.0022524	0.00126058	ORDERED-LOGISTIC	yes
2492	Self-reported health and diagnoses	Taking other prescription medications	CAT-SIN	92541/88396(180937)	0.00140234	0.000549876	0.00225487	0.00126358	LOGISTIC-BINARY	yes
41200#C271	Operations identified in register	Operative procedures - main OPCS: C27.1 Drainage of nasolacrimal duct	CAT-MUL	181276/42(181318)	-0.0450966	-0.0725462	-0.0176542	0.00127935	LOGISTIC-BINARY	yes
41204#S499	Admission and discharge from hospitals	Diagnoses - secondary ICD10: S49.9 Unspecified injury of shoulder and upper arm	CAT-MUL	181283/35(181318)	-0.0500517	-0.0805077	-0.0195701	0.00128242	LOGISTIC-BINARY	yes
41204#T360	Admission and discharge from hospitals	Diagnoses - secondary ICD10: T36.0 Penicillins	CAT-MUL	181305/13(181318)	-0.0807373	-0.129933	-0.0314988	0.00129458	LOGISTIC-BINARY	yes
25271	Abdominal and brain MRI	Mean L2 in anterior corona radiata on FA skeleton (left)	CONTINUOUS	4789	0.00229866	0.000898177	0.00369914	0.00130399	ORDERED-LOGISTIC	yes
41202#G319	Admission and discharge from hospitals	Diagnoses - main ICD10: G31.9 Degenerative disease of nervous system, unspecified	CAT-MUL	181299/19(181318)	0.067531	0.0263452	0.108831	0.00132786	LOGISTIC-BINARY	yes
25521	Abdominal and brain MRI	Weighted-mean MD in tract parahippocampal part of cingulum (left)	CONTINUOUS	4789	0.002277	0.000886994	0.003667	0.0013328	ORDERED-LOGISTIC	yes
41202#G473	Admission and discharge from hospitals	Diagnoses - main ICD10: G47.3 Sleep apnoea	CAT-MUL	180796/522(181318)	0.0128032	0.00498081	0.0206294	0.00134035	LOGISTIC-BINARY	yes
20506	Self-reported mental health and traumatic events	Recent feelings or nervousness or anxiety	CAT-SIN	61498	0.000713497	0.000277163	0.00114983	0.00135128	ORDERED-LOGISTIC	yes
4260	Measures of cognition and aging	Round of numeric memory test	INTEGER	18965	-0.00129776	-0.00209167	-0.000503857	0.00135791	ORDERED-LOGISTIC	yes
23218	Anthropometric and adiposity related traits	Femur wards BMD (bone mineral density) (right)	CONTINUOUS	1937	0.00605616	0.00235003	0.00976228	0.00137382	LINEAR	yes
100500	Characteristics of diet	Intake of artificial sweetener added to tea	CAT-SIN	25943	0.00217017	0.000840603	0.00349974	0.00137983	ORDERED-LOGISTIC	yes
41202#G919	Admission and discharge from hospitals	Diagnoses - main ICD10: G91.9 Hydrocephalus, unspecified	CAT-MUL	181291/27(181318)	-0.0557576	-0.0898985	-0.0215606	0.00138315	LOGISTIC-BINARY	yes
41210#Z127	Operations identified in register	Operative procedures - secondary OPCS: Z12.7 Sympathetic nerve	CAT-MUL	181303/15(181318)	0.0772318	0.029778	0.124501	0.00139736	LOGISTIC-BINARY	yes
20002#1351	Self-reported health and diagnoses	Non-cancer illness code, self-reported": uterine fibroids	CAT-MUL	176083/5218(181301)	0.00409306	0.00158231	0.00660425	0.0013985	LOGISTIC-BINARY	yes
25596	Abdominal and brain MRI	Weighted-mean L2 in tract acoustic radiation (left)	CONTINUOUS	4789	-0.00227771	-0.00367485	-0.000880573	0.00140584	ORDERED-LOGISTIC	yes
6150#2	Self-reported health and diagnoses	Vascular/heart problems diagnosed by doctor: Angina	CAT-MUL	177681/3342(181023)	0.00512252	0.00197869	0.00826729	0.00140754	LOGISTIC-BINARY	yes
23230	Anthropometric and adiposity related traits	Legs BMC (bone mineral content)	CONTINUOUS	1937	0.00617955	0.00238856	0.00997054	0.00141183	LINEAR	yes
41204#U88	Admission and discharge from hospitals	Diagnoses - secondary ICD10: U88 Agent resistant to multiple antibiotics	CAT-MUL	181254/64(181318)	0.0363946	0.014047	0.0587781	0.00142528	LOGISTIC-BINARY	yes
41202#Q446	Admission and discharge from hospitals	Diagnoses - main ICD10: Q44.6 Cystic disease of liver	CAT-MUL	181305/13(181318)	0.0817473	0.031645	0.132314	0.00144722	LOGISTIC-BINARY	yes
20003#1140866280	Self-reported use of medications	Treatment/medication code: bumetanide	CAT-MUL	181167/134(181301)	0.0250786	0.00964472	0.0405309	0.00145777	LOGISTIC-BINARY	yes
20003#1140860806	Self-reported use of medications	Treatment/medication code: ramipril	CAT-MUL	175802/5499(181301)	0.00398046	0.00152536	0.00643603	0.00148595	LOGISTIC-BINARY	yes
41210#Z765	Operations identified in register	Operative procedures - secondary OPCS: Z76.5 Lower end of femur NEC	CAT-MUL	180945/373(181318)	0.0149913	0.00572764	0.0242597	0.00151903	LOGISTIC-BINARY	yes
20003#1140879540	Self-reported use of medications	Treatment/medication code: fluoxetine	CAT-MUL	178579/2722(181301)	0.00557691	0.00212949	0.00902509	0.00152274	LOGISTIC-BINARY	yes
41204#K802	Admission and discharge from hospitals	Diagnoses - secondary ICD10: K80.2 Calculus of gallbladder without cholecystitis	CAT-MUL	179874/1444(181318)	0.00762235	0.00290424	0.0123419	0.00154569	LOGISTIC-BINARY	yes
826	Sociodemographic characteristics	Job involves shift work	CAT-SIN	97614	0.000779986	0.000296899	0.00126307	0.0015535	ORDERED-LOGISTIC	yes
41202#M171	Admission and discharge from hospitals	Diagnoses - main ICD10: M17.1 Other primary gonarthrosis	CAT-MUL	179730/1588(181318)	0.00727671	0.00276623	0.0117887	0.0015697	LOGISTIC-BINARY	yes
41204#R104	Admission and discharge from hospitals	Diagnoses - secondary ICD10: R10.4 Other and unspecified abdominal pain	CAT-MUL	178255/3063(181318)	0.00524102	0.00199215	0.00849058	0.00156977	LOGISTIC-BINARY	yes
20003#1140883066	Self-reported use of medications	Treatment/medication code: insulin product	CAT-MUL	179994/1307(181301)	0.00798521	0.0030309	0.0129411	0.00158558	LOGISTIC-BINARY	yes
20520	Self-reported mental health and traumatic events	Recent worrying too much about different things	CAT-SIN	61478	0.000679366	0.000257444	0.00110129	0.00160065	ORDERED-LOGISTIC	yes
41201#W219	Admission and discharge from hospitals	External causes: W21.9 Unspecified place	CAT-MUL	181308/10(181318)	0.0918093	0.0350735	0.149519	0.00160551	LOGISTIC-BINARY	yes
25629	Abdominal and brain MRI	Weighted-mean L3 in tract parahippocampal part of cingulum (left)	CONTINUOUS	4789	0.00223584	0.000844172	0.0036275	0.00164889	ORDERED-LOGISTIC	yes
41210#Y531	Operations identified in register	Operative procedures - secondary OPCS: Y53.1 Approach to organ under radiological control	CAT-MUL	177908/3410(181318)	0.00495228	0.00186413	0.00804106	0.00167353	LOGISTIC-BINARY	yes
20004#1538	Operations identified in register	Operation code: salpingectomy	CAT-MUL	181075/226(181301)	0.019046	0.00716757	0.0309313	0.00167778	LOGISTIC-BINARY	yes
41210#Z711	Operations identified in register	Operative procedures - secondary OPCS: Z71.1 Olecranon process of ulna	CAT-MUL	181012/306(181318)	-0.0163034	-0.0264843	-0.00611993	0.00169914	LOGISTIC-BINARY	yes
41246#1580	Admission and discharge from hospitals	Treatment speciality of consultant (recoded): Gynaecology	CAT-MUL	131435/43404(174839)	0.00159927	0.000600515	0.00259813	0.00169939	LOGISTIC-BINARY	yes
25120	Abdominal and brain MRI	Mean MD in anterior limb of internal capsule on FA skeleton (right)	CONTINUOUS	4789	-0.00224646	-0.00364926	-0.000843648	0.0017071	ORDERED-LOGISTIC	yes
41210#T249	Operations identified in register	Operative procedures - secondary OPCS: T24.9 Unspecified primary repair of umbilical hernia	CAT-MUL	181289/29(181318)	-0.0528194	-0.0858468	-0.0197941	0.00171821	LOGISTIC-BINARY	yes
20438	Self-reported mental health and traumatic events	Duration of worst depression	CAT-SIN	38871	0.000738949	0.000276713	0.00120119	0.00172961	ORDERED-LOGISTIC	yes
41204#M1901	Admission and discharge from hospitals	Diagnoses - secondary ICD10: M19.01 Primary arthrosis of other joints (Shoulder region)	CAT-MUL	181254/64(181318)	0.0357237	0.0133792	0.0581022	0.00174013	LOGISTIC-BINARY
41210#Q498	Operations identified in register	Operative procedures - secondary OPCS: Q49.8 Other specified therapeutic endoscopic operations on ovary	CAT-MUL	181294/24(181318)	0.0589133	0.0221236	0.0959427	0.00174559	LOGISTIC-BINARY
6153#3	Self-reported health and diagnoses	Medication for cholesterol, blood pressure, diabetes, or take exogenous hormones": Insulin	CAT-MUL	179068/1386(180454)	0.00768885	0.00287535	0.0125038	0.00174628	LOGISTIC-BINARY
102410	Characteristics of diet	Salted peanuts intake	CAT-SIN	25943	-0.00301249	-0.00489953	-0.00112545	0.00175615	ORDERED-LOGISTIC
4277	Eyesight and hearing measures	Volume level set by participant (right)	CAT-SIN	58121	0.000611257	0.000228109	0.000994405	0.0017675	ORDERED-LOGISTIC
41204#O429	Admission and discharge from hospitals	Diagnoses - secondary ICD10: O42.9 Premature rupture of membranes, unspecified	CAT-MUL	181209/109(181318)	-0.0273487	-0.0445056	-0.0101872	0.00178321	LOGISTIC-BINARY
23263	Anthropometric and adiposity related traits	Gynoid lean mass	INTEGER	1937	0.00618816	0.00230615	0.0100702	0.00179688	LINEAR
90147	Accelerometer	Fraction acceleration <= 900 milli-gravities	CONTINUOUS	40165	0.00138225	0.000513932	0.00225057	0.00180939	ORDERED-LOGISTIC
20111#1	Family history	Illnesses of siblings: Heart disease	CAT-MUL	129333/14963(144296)	0.00249675	0.000925259	0.00406846	0.0018469	LOGISTIC-BINARY
41215#0	Self-reported mental health and traumatic events	Detention categories: Informal, not formally detained	CAT-MUL	165880/15438(181318)	0.00238661	0.000884415	0.00388899	0.00184744	LOGISTIC-BINARY
20513	Self-reported mental health and traumatic events	Recent thoughts of suicide or self-harm	CAT-SIN	61256	0.00163961	0.000607404	0.00267182	0.00185053	ORDERED-LOGISTIC
41204#W219	Admission and discharge from hospitals	Diagnoses - secondary ICD10: W21.9 Unspecified place	CAT-MUL	181306/12(181318)	0.0821607	0.0304295	0.134383	0.00191395	LOGISTIC-BINARY
41202#D119	Admission and discharge from hospitals	Diagnoses - main ICD10: D11.9 Major salivary gland, unspecified	CAT-MUL	181303/15(181318)	0.0729836	0.0268728	0.119087	0.00192775	LOGISTIC-BINARY
102230	Characteristics of diet	Other dessert intake	CAT-SIN	25934	-0.00177697	-0.00290256	-0.000651381	0.00197516	ORDERED-LOGISTIC
6154#100	Self-reported health and diagnoses	Medication for pain relief, constipation, heartburn	CAT-MUL	83722/95861(179583)	-0.00133238	-0.00217652	-0.000488305	0.00197654	LOGISTIC-BINARY
41202#I632	Admission and discharge from hospitals	Diagnoses - main ICD10: I63.2 Cerebral infarction due to unspecified occlusion or stenosis of precerebral arteries	CAT-MUL	181288/30(181318)	0.051597	0.018935	0.0843309	0.00198218	LOGISTIC-BINARY
90168	Accelerometer	Calibration coefficients - y temp	CONTINUOUS	40165	0.000743078	0.000271297	0.00121486	0.00202262	ORDERED-LOGISTIC
104510	Characteristics of diet	Mango intake	CAT-SIN	25934	0.00327523	0.00119429	0.00535618	0.00203854	ORDERED-LOGISTIC
41200#U153	Operations identified in register	Operative procedures - main OPCS: U15.3 Ventilation perfusion quotient scan	CAT-MUL	181305/13(181318)	0.0778845	0.0284341	0.127473	0.00204168	LOGISTIC-BINARY
20518	Self-reported mental health and traumatic events	Recent changes in speed/amount of moving or speaking	CAT-SIN	61656	0.00136828	0.000498602	0.00223796	0.00204535	ORDERED-LOGISTIC
102620	Characteristics of diet	Homemade soup intake	CAT-SIN	25935	0.00194231	0.00070747	0.00317714	0.00205184	ORDERED-LOGISTIC
41202#H939	Admission and discharge from hospitals	Diagnoses - main ICD10: H93.9 Disorder of ear, unspecified	CAT-MUL	181304/14(181318)	0.0754318	0.0275578	0.123561	0.00206401	LOGISTIC-BINARY
23203	Anthropometric and adiposity related traits	L1-L4 BMC (bone mineral content)	CONTINUOUS	1929	0.0061293	0.00222996	0.0100286	0.00208007	LINEAR
41202#K210	Admission and discharge from hospitals	Diagnoses - main ICD10: K21.0 Gastro-oesophageal reflux disease with oesophagitis	CAT-MUL	178190/3128(181318)	0.0050564	0.00183421	0.00827932	0.00210263	LOGISTIC-BINARY
41204#N838	Admission and discharge from hospitals	Diagnoses - secondary ICD10: N83.8 Other noninflammatory disorders of ovary, Fallopian tube and broad ligament	CAT-MUL	181026/292(181318)	0.0163678	0.00592415	0.0268173	0.00213337	LOGISTIC-BINARY
41210#Z775	Operations identified in register	Operative procedures - secondary OPCS: Z77.5 Lower end of tibia NEC	CAT-MUL	181065/253(181318)	-0.0175361	-0.0287553	-0.00631327	0.00219014	LOGISTIC-BINARY
41202#R065	Admission and discharge from hospitals	Diagnoses - main ICD10: R06.5 Mouth breathing	CAT-MUL	180990/328(181318)	0.0154032	0.00553633	0.0252759	0.00222201	LOGISTIC-BINARY
3591	Female specific factors/maternity	Ever had hysterectomy (womb removed)	CAT-SIN	146752/13054(159806)	0.00261178	0.000937601	0.00428624	0.00223277	LOGISTIC-BINARY
41204#E039	Admission and discharge from hospitals	Diagnoses - secondary ICD10: E03.9 Hypothyroidism, unspecified	CAT-MUL	171991/9327(181318)	0.00296536	0.00106187	0.00486912	0.00226466	LOGISTIC-BINARY
41204#L271	Admission and discharge from hospitals	Diagnoses - secondary ICD10: L27.1 Localised skin eruption due to drugs and medicaments	CAT-MUL	181297/21(181318)	0.0608932	0.0218318	0.10002	0.00226765	LOGISTIC-BINARY
30050	Blood sampling and basic cell counts	Mean corpuscular haemoglobin	CONTINUOUS	175600	-0.000660441	-0.00108503	-0.00023585	0.0022987	LINEAR
41210#Y981	Operations identified in register	Operative procedures - secondary OPCS: Y98.1 Radiology of one body area (or < 20 minutes)	CAT-MUL	171624/9694(181318)	0.00289508	0.00102845	0.00476198	0.00236861	LOGISTIC-BINARY
20003#1140875408	Self-reported use of medications	Treatment/medication code: allopurinol	CAT-MUL	181022/279(181301)	0.0166183	0.00590705	0.0273389	0.00236895	LOGISTIC-BINARY
90052	Accelerometer	Non wear duration overall	CONTINUOUS	40165	-0.00073671	-0.00121173	-0.000261693	0.00236896	ORDERED-LOGISTIC
20111#9	Family history	Illnesses of siblings: Diabetes	CAT-MUL	131632/12388(144020)	0.00261467	0.000927655	0.00430193	0.00238529	LOGISTIC-BINARY
90152	Accelerometer	Fraction acceleration <= 1400 milli-gravities	CONTINUOUS	40165	0.00293699	0.00104116	0.00483281	0.00239568	ORDERED-LOGISTIC
104250	Characteristics of diet	Mushroom intake	CAT-SIN	25943	0.00139953	0.000495619	0.00230344	0.00241032	ORDERED-LOGISTIC
41201#Y871	Admission and discharge from hospitals	External causes: Y87.1 Sequelae of assault	CAT-MUL	181305/13(181318)	0.0760369	0.0269208	0.12524	0.00241559	LOGISTIC-BINARY
41204#Y871	Admission and discharge from hospitals	Diagnoses - secondary ICD10: Y87.1 Sequelae of assault	CAT-MUL	181305/13(181318)	0.0760369	0.0269208	0.12524	0.00241559	LOGISTIC-BINARY
20003#1140860696	Self-reported use of medications	Treatment/medication code: lisinopril	CAT-MUL	177497/3804(181301)	0.00453909	0.00160635	0.00747247	0.00241985	LOGISTIC-BINARY
41200#V473	Operations identified in register	Operative procedures - main OPCS: V47.3 Biopsy of lumbar vertebra	CAT-MUL	181301/17(181318)	0.067185	0.0238028	0.110779	0.00245533	LOGISTIC-BINARY
41246#1160	Admission and discharge from hospitals	Treatment speciality of consultant (recoded): Cardiology	CAT-MUL	166264/6842(173106)	0.003421	0.00120692	0.00563551	0.00246055	LOGISTIC-BINARY
104920	Accelerometer	Time spent doing light physical activity	CAT-SIN	25943	-0.000901351	-0.00148696	-0.000315744	0.00255722	ORDERED-LOGISTIC
20460	Self-reported mental health and traumatic events	Belief that own life is meaningful	CAT-SIN	60620	-0.000645785	-0.00106538	-0.000226191	0.00255753	ORDERED-LOGISTIC
20544#13	Self-reported mental health and traumatic events	Mental health problems ever diagnosed by a professional: Psychological over-eating or binge-eating	CAT-MUL	61000/379(61379)	0.0141326	0.00495322	0.0233204	0.00255901	LOGISTIC-BINARY
904	Lifestyle and environment	Number of days/week of vigorous physical activity 10+ minutes	INTEGER	171743	-0.000339783	-0.00056113	-0.000118437	0.00262368	ORDERED-LOGISTIC
41210#Y663	Operations identified in register	Operative procedures - secondary OPCS: Y66.3 Harvest of bone from iliac crest	CAT-MUL	180918/400(181318)	-0.0136853	-0.0226056	-0.0047624	0.0026424	LOGISTIC-BINARY
20004#1567	Operations identified in register	Operation code: gastric ulcer surgery	CAT-MUL	181285/16(181301)	0.0689592	0.0240765	0.11407	0.00266233	LOGISTIC-BINARY
90068	Accelerometer	Wear duration during 08:00 - 08:59	CONTINUOUS	40165	0.000768742	0.000267095	0.00127039	0.00266994	ORDERED-LOGISTIC
100190	Characteristics of diet	Orange juice intake	CAT-SIN	25941	-0.00110913	-0.00183303	-0.000385234	0.0026755	ORDERED-LOGISTIC
41204#D591	Admission and discharge from hospitals	Diagnoses - secondary ICD10: D59.1 Other autoimmune haemolytic anaemias	CAT-MUL	181292/26(181318)	0.0539558	0.0187733	0.0892651	0.00269485	LOGISTIC-BINARY
22601#31323061	Sociodemographic characteristics	Job coding: it user support technician, help desk or helpline operator (computing), support technician (computing), systems support officer	CAT-MUL	46428/257(46685)	-0.0170752	-0.0282331	-0.0059182	0.00270265	LOGISTIC-BINARY
22617#3132	Sociodemographic characteristics	Job SOC coding: IT user support technicians	CAT-MUL	46428/257(46685)	-0.0170752	-0.0282331	-0.0059182	0.00270265	LOGISTIC-BINARY
41202#K006	Admission and discharge from hospitals	Diagnoses - main ICD10: K00.6 Disturbances in tooth eruption	CAT-MUL	181276/42(181318)	-0.041902	-0.0692766	-0.0145042	0.00270786	LOGISTIC-BINARY
20002#1474	Self-reported health and diagnoses	Non-cancer illness code, self-reported": hiatus hernia	CAT-MUL	176705/4596(181301)	0.0040923	0.00141449	0.00677065	0.00274454	LOGISTIC-BINARY
23279	Anthropometric and adiposity related traits	Total fat-free mass	INTEGER	1937	0.00595027	0.00205841	0.00984214	0.00274814	LINEAR
25635	Abdominal and brain MRI	Weighted-mean L3 in tract inferior fronto-occipital fasciculus (left)	CONTINUOUS	4789	0.00214378	0.000740821	0.00354674	0.00275892	ORDERED-LOGISTIC
41202#M1994	Admission and discharge from hospitals	Diagnoses - main ICD10: M19.94 Arthrosis, unspecified (Hand)	CAT-MUL	180903/415(181318)	0.0134557	0.00463997	0.0222759	0.00278199	LOGISTIC-BINARY
20003#1140871050	Self-reported use of medications	Treatment/medication code: calcichew d3 tablet	CAT-MUL	178558/2743(181301)	-0.00526152	-0.00871107	-0.00181174	0.00279377	LOGISTIC-BINARY
24015	Lifestyle and environment	Sum of road length of major roads within 100m	CONTINUOUS	178954	0.000518953	0.000178633	0.000859273	0.00280112	ORDERED-LOGISTIC
30190	Blood sampling and basic cell counts	Monocyte percentage	CONTINUOUS	175292	-0.000647378	-0.00107193	-0.000222823	0.00280253	LINEAR
41200#G303	Operations identified in register	Operative procedures - main OPCS: G30.3 Partitioning of stomach using band	CAT-MUL	181270/48(181318)	0.039423	0.0135917	0.0653194	0.00280918	LOGISTIC-BINARY
5986	Objective measures of cardiovacular health	ECG, phase time	INTEGER	26696	-0.00145746	-0.00241351	-0.000501408	0.00281048	LINEAR
102840	Characteristics of diet	Blue cheese intake	CAT-SIN	25942	-0.00328195	-0.00543488	-0.00112903	0.00281205	ORDERED-LOGISTIC
4283	Measures of cognition and aging	Number of rounds of numeric memory test performed	INTEGER	19002	-0.0014762	-0.00244465	-0.000507751	0.00281526	ORDERED-LOGISTIC
25004	Abdominal and brain MRI	Volume of ventricular cerebrospinal fluid	CONTINUOUS	5364	0.00337595	0.00116002	0.00559187	0.00283322	LINEAR
1747-3	Lifestyle and environment	Hair colour (natural, before greying)	CAT-SIN	76971/181181	-999	-999	-999	0.00283619	MULTINOMIAL-LOGISTIC
20514	Self-reported mental health and traumatic events	Recent lack of interest or pleasure in doing things	CAT-SIN	61585	0.000791916	0.000271739	0.00131209	0.00284715	ORDERED-LOGISTIC
25515	Abdominal and brain MRI	Weighted-mean MD in tract acoustic radiation (left)	CONTINUOUS	4789	-0.00212593	-0.00352315	-0.000728705	0.0028762	ORDERED-LOGISTIC
20548#1	Self-reported mental health and traumatic events	Manifestations of mania or irritability: I was more talkative than usual	CAT-MUL	58734/2704(61438)	0.00534358	0.00182986	0.00885886	0.00288191	LOGISTIC-BINARY
23246	Anthropometric and adiposity related traits	Android lean mass	INTEGER	1937	0.00600818	0.00205595	0.00996041	0.00290525	LINEAR
25407	Abdominal and brain MRI	Mean OD in cerebral peduncle on FA skeleton (left)	CONTINUOUS	4789	0.00380227	0.00129859	0.00630595	0.00292264	LINEAR
41202#N390	Admission and discharge from hospitals	Diagnoses - main ICD10: N39.0 Urinary tract infection, site not specified	CAT-MUL	178205/3113(181318)	0.00490075	0.0016705	0.00813168	0.00294663	LOGISTIC-BINARY
41200#E358	Operations identified in register	Operative procedures - main OPCS: E35.8 Other specified other therapeutic endoscopic operations on larynx	CAT-MUL	181308/10(181318)	0.0861496	0.029459	0.143155	0.00294789	LOGISTIC-BINARY
4935	Measures of cognition and aging	FI1 : numeric addition test	CAT-SIN	57568	0.0018908	0.000644227	0.00313738	0.00295101	ORDERED-LOGISTIC
20002#1074	Self-reported health and diagnoses	Non-cancer illness code, self-reported": angina	CAT-MUL	177997/3304(181301)	0.00479212	0.00163034	0.00795479	0.00297596	LOGISTIC-BINARY
41204#M2543	Admission and discharge from hospitals	Diagnoses - secondary ICD10: M25.43 Effusion of joint (Forearm)	CAT-MUL	181308/10(181318)	0.0876077	0.030064	0.146002	0.00301706	LOGISTIC-BINARY
41202#K430	Admission and discharge from hospitals	Diagnoses - main ICD10: K43.0 Ventral hernia with obstruction, without gangrene	CAT-MUL	181220/98(181318)	0.0272959	0.00924982	0.0453684	0.0030483	LOGISTIC-BINARY
41247#1000	Admission and discharge from hospitals	Patient classification on admission (recoded): Inpatient	CAT-MUL	117814/63504(181318)	0.00133322	0.000449824	0.00221668	0.0030976	LOGISTIC-BINARY
25294	Abdominal and brain MRI	Mean L2 in tapetum on FA skeleton (right)	CONTINUOUS	4789	0.00209206	0.000706435	0.00347768	0.00309886	ORDERED-LOGISTIC
90137	Accelerometer	Fraction acceleration <= 350 milli-gravities	CONTINUOUS	40165	0.000722121	0.000242335	0.00120191	0.0031798	ORDERED-LOGISTIC
41246#1490	Admission and discharge from hospitals	Treatment speciality of consultant (recoded): General medicine	CAT-MUL	142975/31659(174634)	0.00167951	0.000562933	0.0027962	0.00319861	LOGISTIC-BINARY
23296	Anthropometric and adiposity related traits	Femur upper neck BMD (bone mineral density) T-score (left)	CONTINUOUS	892	0.00848994	0.00284771	0.0141322	0.00322823	LINEAR
25598	Abdominal and brain MRI	Weighted-mean L2 in tract anterior thalamic radiation (left)	CONTINUOUS	4789	0.00210821	0.00070527	0.00351114	0.0032419	ORDERED-LOGISTIC
2247-0	Self-reported health and diagnoses	Hearing difficulty/problems	CAT-SIN	135957/173369	-999	-999	-999	0.00325402	MULTINOMIAL-LOGISTIC
90076	Accelerometer	Wear duration during 16:00 - 16:59	CONTINUOUS	40165	0.000899385	0.000299597	0.00149917	0.00329431	ORDERED-LOGISTIC
23248	Anthropometric and adiposity related traits	Android total mass	CONTINUOUS	1937	0.00600528	0.00200191	0.0100087	0.00330107	LINEAR
41202#I208	Admission and discharge from hospitals	Diagnoses - main ICD10: I20.8 Other forms of angina pectoris	CAT-MUL	181229/89(181318)	0.0283552	0.00943719	0.0472981	0.00332655	LOGISTIC-BINARY
41204#T811	Admission and discharge from hospitals	Diagnoses - secondary ICD10: T81.1 Shock during or resulting from a procedure, not elsewhere classified	CAT-MUL	181302/16(181318)	0.0671349	0.0223574	0.112019	0.00333994	LOGISTIC-BINARY
41203#6850	Admission and discharge from hospitals	Diagnoses - main ICD9: 6850 Pilonidal cyst with abscess	CAT-MUL	181300/18(181318)	-0.0634595	-0.106184	-0.0212481	0.0033633	LOGISTIC-BINARY
41200#G451	Operations identified in register	Operative procedures - main OPCS: G45.1 Fibreoptic endoscopic examination of upper gastrointestinal tract and biopsy of lesion of upper gastrointestinal tract	CAT-MUL	158812/22506(181318)	0.00190576	0.000628152	0.00318351	0.0034616	LOGISTIC-BINARY
23320	Anthropometric and adiposity related traits	Leg BMC (bone mineral content) (left)	CONTINUOUS	1631	0.00619734	0.00204446	0.0103502	0.00346985	LINEAR
101260	Characteristics of diet	Oatcakes intake	CAT-SIN	25943	-0.00242333	-0.00405042	-0.000796245	0.00351276	ORDERED-LOGISTIC
20003#1140871966	Self-reported use of medications	Treatment/medication code: midrid capsule	CAT-MUL	181290/11(181301)	-0.0796794	-0.133381	-0.0261011	0.00355732	LOGISTIC-BINARY
23292	Anthropometric and adiposity related traits	Femur upper neck BMD (bone mineral density) (left)	CONTINUOUS	895	0.00841352	0.00276328	0.0140638	0.00356095	LINEAR
41245#1480	Admission and discharge from hospitals	Main speciality of consultant (recoded): Midwifery	CAT-MUL	179355/1182(180537)	-0.00792674	-0.0132599	-0.00259465	0.00357333	LOGISTIC-BINARY
41230#5G9	Admission and discharge from hospitals	PCT where patients GP was registered: NORTH LIVERPOOL PCT	CAT-MUL	180960/358(181318)	0.0141012	0.00461799	0.0235921	0.00357395	LOGISTIC-BINARY
20004#1224	Operations identified in register	Operation code: thyroid surgery	CAT-MUL	180862/439(181301)	-0.0126801	-0.0212126	-0.00414527	0.00358714	LOGISTIC-BINARY
102020	Characteristics of diet	Scotch pancake intake	CAT-SIN	25937	-0.00598021	-0.0100064	-0.00195406	0.00360268	ORDERED-LOGISTIC
25648	Abdominal and brain MRI	Weighted-mean L3 in tract uncinate fasciculus (left)	CONTINUOUS	4789	0.00208489	0.000681655	0.00348813	0.00360657	ORDERED-LOGISTIC
6162#2	Lifestyle and environment	Types of transport used (excluding work): Walk	CAT-MUL	89709/90758(180467)	-0.00124806	-0.00208876	-0.00040741	0.00361702	LOGISTIC-BINARY
22601#34143169	Sociodemographic characteristics	Job coding: dancer, ballet dancer, dance instructor, choreographer	CAT-MUL	46622/63(46685)	-0.0331929	-0.0555714	-0.0108028	0.00365446	LOGISTIC-BINARY
22617#3414	Sociodemographic characteristics	Job SOC coding: Dancers and choreographers	CAT-MUL	46622/63(46685)	-0.0331929	-0.0555714	-0.0108028	0.00365446	LOGISTIC-BINARY
20003#1141168680	Self-reported use of medications	Treatment/medication code: orlistat	CAT-MUL	181049/252(181301)	0.0166649	0.00542984	0.027907	0.0036559	LOGISTIC-BINARY
20110#101	Family history	Illnesses of mother	CAT-MUL	40621/130958(171579)	-0.0015021	-0.00251546	-0.000488845	0.00366751	LOGISTIC-BINARY
23228	Anthropometric and adiposity related traits	Leg BMC (bone mineral content) (right)	CONTINUOUS	1631	0.00614431	0.00199529	0.0102933	0.00372605	LINEAR
110005	Accelerometer	Invitation to physical activity study, acceptance	CAT-SIN	46899/40165(87064)	-0.00179195	-0.00300395	-0.000580099	0.00375501	LOGISTIC-BINARY
41205#6201	Admission and discharge from hospitals	Diagnoses - secondary ICD9: 6201 Corpus luteum cyst or haematoma	CAT-MUL	181307/11(181318)	0.080352	0.0262746	0.135152	0.00376611	LOGISTIC-BINARY
20548#2	Self-reported mental health and traumatic events	Manifestations of mania or irritability: I was more restless than usual	CAT-MUL	54933/6505(61438)	0.00347122	0.00112054	0.00582264	0.00380551	LOGISTIC-BINARY
41246#2580	Admission and discharge from hospitals	Treatment speciality of consultant (recoded): Trauma & orthopaedics	CAT-MUL	144557/30128(174685)	0.00168221	0.000542877	0.00282165	0.00380676	LOGISTIC-BINARY
23283	Anthropometric and adiposity related traits	Total mass	CONTINUOUS	1937	0.00589972	0.00190507	0.00989437	0.00381612	LINEAR
25602	Abdominal and brain MRI	Weighted-mean L2 in tract parahippocampal part of cingulum (left)	CONTINUOUS	4789	0.0020514	0.000661889	0.00344091	0.00382534	ORDERED-LOGISTIC
23221	Anthropometric and adiposity related traits	Arm BMD (bone mineral density) (left)	CONTINUOUS	1631	0.0060116	0.00193873	0.0100845	0.00384137	LINEAR
25641	Abdominal and brain MRI	Weighted-mean L3 in tract medial lemniscus (right)	CONTINUOUS	4789	-0.0020403	-0.00342358	-0.000657016	0.0038583	ORDERED-LOGISTIC
3085	Heel bone-mineral density	Heel Broadband ultrasound attenuation (BUA), manual entry	CONTINUOUS	15895	0.00204651	0.000657245	0.00343578	0.00388944	LINEAR
20009	Self-reported health and diagnoses	Interpolated Age of participant when non-cancer illness first diagnosed	CONTINUOUS	133663	0.000600633	0.000192787	0.00100848	0.00389673	LINEAR
4924	Measures of cognition and aging	Attempted fluid intelligence (FI) test.	CAT-SIN	58407/707(59114)	0.00995577	0.00318826	0.016723	0.00393323	LOGISTIC-BINARY
25540	Abdominal and brain MRI	Weighted-mean MD in tract uncinate fasciculus (left)	CONTINUOUS	4789	0.00205232	0.000655947	0.00344869	0.00398547	ORDERED-LOGISTIC
20548#7	Self-reported mental health and traumatic events	Manifestations of mania or irritability: I was easily distracted	CAT-MUL	56624/4814(61438)	0.00396997	0.00126621	0.00667474	0.0040088	LOGISTIC-BINARY
41210#Y535	Operations identified in register	Operative procedures - secondary OPCS: Y53.5 Approach to organ under image intensifier	CAT-MUL	177891/3427(181318)	0.0045192	0.00144067	0.00759836	0.00401604	LOGISTIC-BINARY
20022	Early-life factors	Birth weight	CONTINUOUS	116960	-0.000764086	-0.00128516	-0.000243007	0.00405345	LINEAR
41204#J450	Admission and discharge from hospitals	Diagnoses - secondary ICD10: J45.0 Predominantly allergic asthma	CAT-MUL	181073/245(181318)	0.0167162	0.00531743	0.0281222	0.00405892	LOGISTIC-BINARY
41201#Y517	Admission and discharge from hospitals	External causes: Y51.7 Beta-Adrenoreceptor antagonists, not elsewhere classified	CAT-MUL	181250/68(181318)	-0.0316412	-0.0532323	-0.0100519	0.00407009	LOGISTIC-BINARY
25211	Abdominal and brain MRI	Mean L1 in inferior cerebellar peduncle on FA skeleton (left)	CONTINUOUS	4789	-0.00203489	-0.003423	-0.000646779	0.00408073	ORDERED-LOGISTIC
41202#Z400	Admission and discharge from hospitals	Diagnoses - main ICD10: Z40.0 Prophylactic surgery for risk-factors related to malignant neoplasms	CAT-MUL	180873/445(181318)	0.0123916	0.00393453	0.0208527	0.00408967	LOGISTIC-BINARY
30010	Blood sampling and basic cell counts	Red blood cell (erythrocyte) count	CONTINUOUS	175602	0.000618849	0.000196165	0.00104153	0.00411052	LINEAR
22608#1	Sociodemographic characteristics	Workplace very hot	CAT-MUL	20468/25966(46434)	0.00244941	0.000775111	0.00412409	0.00414314	LOGISTIC-BINARY
30150	Blood sampling and basic cell counts	Eosinophill count	CONTINUOUS	175289	0.000330705	0.000104248	0.000557162	0.00420666	ORDERED-LOGISTIC
41249#2001	Admission and discharge from hospitals	Methods of admission to hospital (recoded): Emergency admission: A&E	CAT-MUL	152920/28231(181151)	0.00168995	0.000532451	0.00284756	0.00421738	LOGISTIC-BINARY
20002#1093	Self-reported health and diagnoses	Non-cancer illness code, self-reported": pulmonary embolism +/- dvt	CAT-MUL	179792/1509(181301)	0.00675253	0.0021277	0.0113787	0.00421946	LOGISTIC-BINARY
41204#S4230	Admission and discharge from hospitals	Diagnoses - secondary ICD10: S42.30 Fracture of shaft of humerus (closed)	CAT-MUL	181291/27(181318)	-0.0499944	-0.084265	-0.0157484	0.00422244	LOGISTIC-BINARY
41210#J439	Operations identified in register	Operative procedures - secondary OPCS: J43.9 Unspecified diagnostic endoscopic retrograde examination of bile duct and pancreatic duct	CAT-MUL	180638/680(181318)	0.0100337	0.00315953	0.0169108	0.0042334	LOGISTIC-BINARY
41204#J960	Admission and discharge from hospitals	Diagnoses - secondary ICD10: J96.0 Acute respiratory failure	CAT-MUL	181238/80(181318)	0.0291129	0.00914085	0.0491134	0.00430238	LOGISTIC-BINARY
20003#1141174508	Self-reported use of medications	Treatment/medication code: reductil 10mg capsule	CAT-MUL	181229/72(181301)	0.0308703	0.00968137	0.0520898	0.00432367	LOGISTIC-BINARY
41204#K529	Admission and discharge from hospitals	Diagnoses - secondary ICD10: K52.9 Non-infective gastro-enteritis and colitis, unspecified	CAT-MUL	178359/2959(181318)	0.00481671	0.00150829	0.00812584	0.00432792	LOGISTIC-BINARY
20002#1400	Self-reported health and diagnoses	Non-cancer illness code, self-reported": peptic ulcer	CAT-MUL	181180/121(181301)	0.0236967	0.0073969	0.0400157	0.00440064	LOGISTIC-BINARY
90175	Accelerometer	Calibration - maximum y stationary value	CONTINUOUS	40165	0.000690991	0.000215205	0.00116678	0.00442203	ORDERED-LOGISTIC
41200#V523	Operations identified in register	Operative procedures - main OPCS: V52.3 Discography of intervertebral disc	CAT-MUL	181211/107(181318)	-0.0249502	-0.0421304	-0.00776404	0.00442487	LOGISTIC-BINARY
41245#1310	Admission and discharge from hospitals	Main speciality of consultant (recoded): General medicine	CAT-MUL	151139/29702(180841)	0.00165359	0.000514403	0.00279288	0.00444276	LOGISTIC-BINARY
23282	Anthropometric and adiposity related traits	Total tissue mass	INTEGER	1937	0.00580021	0.00180162	0.00979881	0.00449044	LINEAR
41210#Z098	Operations identified in register	Operative procedures - secondary OPCS: Z09.8 Specified peripheral nerve of arm NEC	CAT-MUL	181279/39(181318)	0.0414885	0.0128861	0.0701347	0.00449343	LOGISTIC-BINARY
20002#1162	Self-reported health and diagnoses	Non-cancer illness code, self-reported": cholelithiasis/gall stones	CAT-MUL	176959/4342(181301)	0.00397934	0.00123414	0.00672506	0.00449947	LOGISTIC-BINARY
41202#R102	Admission and discharge from hospitals	Diagnoses - main ICD10: R10.2 Pelvic and perineal pain	CAT-MUL	180723/595(181318)	0.0106363	0.00329097	0.0179851	0.0045473	LOGISTIC-BINARY
94	Objective measures of cardiovacular health	Diastolic blood pressure, manual reading	INTEGER	15836	0.00206057	0.000636147	0.00348499	0.00458118	LINEAR
41200#H251	Operations identified in register	Operative procedures - main OPCS: H25.1 Diagnostic endoscopic examination of lower bowel and biopsy of lesion of lower bowel using fibreoptic sigmoidoscope	CAT-MUL	177245/4073(181318)	0.00409058	0.00126249	0.00691918	0.00458533	LOGISTIC-BINARY
20003#1140888552	Self-reported use of medications	Treatment/medication code: enalapril	CAT-MUL	180186/1115(181301)	0.00776206	0.00238802	0.0131382	0.00464759	LOGISTIC-BINARY
20003#1141166006	Self-reported use of medications	Treatment/medication code: telmisartan	CAT-MUL	181061/240(181301)	0.0166639	0.00512003	0.0282173	0.00468173	LOGISTIC-BINARY
23280	Anthropometric and adiposity related traits	Total lean mass	INTEGER	1937	0.00563785	0.00173146	0.00954424	0.00469622	LINEAR
23265	Anthropometric and adiposity related traits	Gynoid total mass	CONTINUOUS	1937	0.00572209	0.00175451	0.00968968	0.00472577	LINEAR
6382	Measures of cognition and aging	Number of puzzles correct	INTEGER	2937	0.002488	0.000763195	0.00421281	0.004727	ORDERED-LOGISTIC
23217	Anthropometric and adiposity related traits	Femur upper neck BMD (bone mineral density) T-score (right)	CONTINUOUS	891	0.00811021	0.00248716	0.0137333	0.00474939	LINEAR
41202#S8280	Admission and discharge from hospitals	Diagnoses - main ICD10: S82.80 Fractures of other parts of lower leg (closed)	CAT-MUL	180300/1018(181318)	-0.0080552	-0.0136546	-0.00245494	0.00481157	LOGISTIC-BINARY
104110	Characteristics of diet	Broad bean intake	CAT-SIN	25935	-0.00312221	-0.00529271	-0.000951701	0.004815	ORDERED-LOGISTIC
102010	Characteristics of diet	Pancake intake	CAT-SIN	25918	0.00712587	0.00216421	0.0120875	0.00488252	ORDERED-LOGISTIC
25518	Abdominal and brain MRI	Weighted-mean MD in tract anterior thalamic radiation (right)	CONTINUOUS	4789	-0.00201284	-0.00341479	-0.000610888	0.00491216	ORDERED-LOGISTIC
20003#1140882946	Self-reported use of medications	Treatment/medication code: livial 2.5mg tablet	CAT-MUL	180861/440(181301)	0.012232	0.00371002	0.0207586	0.00491591	LOGISTIC-BINARY
41204#Q600	Admission and discharge from hospitals	Diagnoses - secondary ICD10: Q60.0 Renal agenesis, unilateral	CAT-MUL	181296/22(181318)	0.0547357	0.0166356	0.0929704	0.0049331	LOGISTIC-BINARY
22508	Substance use and addictions	Amount of tobacco currently smoked	INTEGER	919	-0.00464393	-0.00787358	-0.00141428	0.00493333	ORDERED-LOGISTIC
25003	Abdominal and brain MRI	Volume of ventricular cerebrospinal fluid (normalised for head size)	CONTINUOUS	5364	0.00314047	0.000945068	0.00533587	0.00506052	LINEAR
41200#L665	Operations identified in register	Operative procedures - main OPCS: L66.5 Percutaneous transluminal balloon angioplasty of artery	CAT-MUL	181296/22(181318)	0.0546337	0.0164319	0.0929053	0.00510986	LOGISTIC-BINARY
41202#Z871	Admission and discharge from hospitals	Diagnoses - main ICD10: Z87.1 Personal history of diseases of the digestive system	CAT-MUL	181256/62(181318)	-0.032235	-0.054847	-0.00961607	0.00520674	LOGISTIC-BINARY
41210#Z786	Operations identified in register	Operative procedures - secondary OPCS: Z78.6 Fibula NEC	CAT-MUL	181251/67(181318)	-0.0314359	-0.0534877	-0.00938002	0.00520679	LOGISTIC-BINARY
25117	Abdominal and brain MRI	Mean MD in superior cerebellar peduncle on FA skeleton (left)	CONTINUOUS	4789	0.00197706	0.000590682	0.00336344	0.00520946	ORDERED-LOGISTIC
41200#X998	Operations identified in register	Operative procedures - main OPCS: X99.8 No procedure performed	CAT-MUL	124853/56465(181318)	0.00129217	0.000385018	0.00219939	0.00524272	LOGISTIC-BINARY
41202#K552	Admission and discharge from hospitals	Diagnoses - main ICD10: K55.2 Angiodysplasia of colon	CAT-MUL	181255/63(181318)	0.0322733	0.00958378	0.0549978	0.00534065	LOGISTIC-BINARY
41202#I351	Admission and discharge from hospitals	Diagnoses - main ICD10: I35.1 Aortic (valve) insufficiency	CAT-MUL	181268/50(181318)	-0.0357586	-0.0609309	-0.0105753	0.00536824	LOGISTIC-BINARY
41245#1040	Admission and discharge from hospitals	Main speciality of consultant (recoded): Anaesthetics	CAT-MUL	178409/2295(180704)	0.00532109	0.00156944	0.00907356	0.00544247	LOGISTIC-BINARY
41202#M5496	Admission and discharge from hospitals	Diagnoses - main ICD10: M54.96 Dorsalgia, unspecified (Lumbar region)	CAT-MUL	181219/99(181318)	0.025448	0.00751082	0.0434049	0.00544824	LOGISTIC-BINARY
25330	Abdominal and brain MRI	Mean L3 in cingulum cingulate gyrus on FA skeleton (right)	CONTINUOUS	4789	-0.0019723	-0.00336381	-0.00058078	0.00549004	ORDERED-LOGISTIC
102470	Characteristics of diet	Savoury biscuits intake	CAT-SIN	25940	0.00392428	0.0011508	0.00669776	0.00555368	ORDERED-LOGISTIC
20517	Self-reported mental health and traumatic events	Trouble falling or staying asleep, or sleeping too much	CAT-SIN	61647	0.000548075	0.000160611	0.00093554	0.00556522	ORDERED-LOGISTIC
104080	Characteristics of diet	Coleslaw intake	CAT-SIN	25937	0.00175387	0.000513873	0.00299386	0.0055709	ORDERED-LOGISTIC
41202#J90	Admission and discharge from hospitals	Diagnoses - main ICD10: J90 Pleural effusion, not elsewhere classified	CAT-MUL	180844/474(181318)	0.0116194	0.00340245	0.0198408	0.00559134	LOGISTIC-BINARY
20004#1594	Operations identified in register	Operation code: removal of benign skin lesion	CAT-MUL	181030/271(181301)	-0.0153211	-0.0261578	-0.00448016	0.00559523	LOGISTIC-BINARY
22601#92342992	Sociodemographic characteristics	Job coding: laundry worker, dry cleaner, presser, ironer, carpet cleaner	CAT-MUL	46640/45(46685)	0.0376514	0.0110315	0.0643358	0.00561814	LOGISTIC-BINARY
22617#9234	Sociodemographic characteristics	Job SOC coding: Launderers, dry cleaners, pressers	CAT-MUL	46640/45(46685)	0.0376514	0.0110315	0.0643358	0.00561814	LOGISTIC-BINARY
6155#100	Self-reported health and diagnoses	Vitamin and mineral supplements	CAT-MUL	63480/117216(180696)	0.00124238	0.000363074	0.00212173	0.00561947	LOGISTIC-BINARY
41202#M0597	Admission and discharge from hospitals	Diagnoses - main ICD10: M05.97 Seropositive rheumatoid arthritis, unspecified (Ankle and foot)	CAT-MUL	181306/12(181318)	-0.0728701	-0.124593	-0.0212649	0.0056518	LOGISTIC-BINARY
41210#Y911	Operations identified in register	Operative procedures - secondary OPCS: Y91.1 Megavoltage treatment for complex radiotherapy	CAT-MUL	180900/418(181318)	-0.0123847	-0.0211561	-0.0036101	0.00565896	LOGISTIC-BINARY
41245#1380	Admission and discharge from hospitals	Main speciality of consultant (recoded): Gynaecology	CAT-MUL	143454/37348(180802)	0.00147779	0.000430948	0.00252472	0.00566253	LOGISTIC-BINARY
41205#V222	Admission and discharge from hospitals	Diagnoses - secondary ICD9: V222 Pregnant state, incidental	CAT-MUL	181263/55(181318)	-0.0340653	-0.0582621	-0.00991538	0.00573194	LOGISTIC-BINARY
6139#3	Sociodemographic characteristics	Gas or solid-fuel cooking/heating: An open solid fuel fire that you use regularly in winter time	CAT-MUL	164246/16680(180926)	-0.00204567	-0.0034975	-0.000593857	0.00575053	LOGISTIC-BINARY
41204#M8588	Admission and discharge from hospitals	Diagnoses - secondary ICD10: M85.88 Other specified disorders of bone density and structure (Other)	CAT-MUL	181301/17(181318)	0.0612093	0.0177773	0.104733	0.00579714	LOGISTIC-BINARY
20008	Self-reported health and diagnoses	Interpolated Year when non-cancer illness first diagnosed	CONTINUOUS	133663	0.000684675	0.000198108	0.00117124	0.00581645	LINEAR
41204#Z904	Admission and discharge from hospitals	Diagnoses - secondary ICD10: Z90.4 Acquired absence of other parts of digestive tract	CAT-MUL	178684/2634(181318)	0.00493329	0.00142425	0.00844312	0.00586572	LOGISTIC-BINARY
3526	Family history	Mother's age at death	INTEGER	106725	-0.000731187	-0.00125196	-0.000210418	0.0059256	LINEAR
20001#1041	Self-reported health and diagnoses	Cancer code, self-reported": cervical cancer	CAT-MUL	179970/1331(181301)	-0.00688108	-0.011784	-0.00197746	0.0059445	LOGISTIC-BINARY
41202#O622	Admission and discharge from hospitals	Diagnoses - main ICD10: O62.2 Other uterine inertia	CAT-MUL	181260/58(181318)	-0.0332151	-0.0568896	-0.00955173	0.00594526	LOGISTIC-BINARY
20003#1140910766	Self-reported use of medications	Treatment/medication code: nicorandil	CAT-MUL	180976/325(181301)	0.0139422	0.00400555	0.023887	0.00597835	LOGISTIC-BINARY
41203#4019	Admission and discharge from hospitals	Diagnoses - main ICD9: 4019 Essential hypertension, not specified as malignant or benign	CAT-MUL	181308/10(181318)	0.0804537	0.0233662	0.138246	0.00599519	LOGISTIC-BINARY
20114#5	Family history	Illnesses of adopted siblings: Breast cancer	CAT-MUL	813/37(850)	-0.0453725	-0.0782636	-0.0133339	0.0059956	LOGISTIC-BINARY
20003#1140869034	Self-reported use of medications	Treatment/medication code: ortho-gynest 500micrograms pessary	CAT-MUL	181037/264(181301)	-0.0154014	-0.0263872	-0.00441233	0.00600191	LOGISTIC-BINARY
22617#3566	Sociodemographic characteristics	Job SOC coding: Statutory examiners	CAT-MUL	46669/16(46685)	-0.0632653	-0.108854	-0.0183672	0.00608461	LOGISTIC-BINARY
41200#W621	Operations identified in register	Operative procedures - main OPCS: W62.1 Primary arthrodesis and internal fixation of joint NEC	CAT-MUL	180821/497(181318)	0.0112707	0.00321571	0.0193296	0.00611052	LOGISTIC-BINARY
23311	Anthropometric and adiposity related traits	Spine bone area	CONTINUOUS	1937	0.00559679	0.00159658	0.009597	0.00612669	LINEAR
40011#8240	Cancer register	Histology of cancer tumour: Carcinoid tumor	CAT-MUL	181211/107(181318)	0.0241611	0.00689208	0.0414512	0.00613158	LOGISTIC-BINARY
41202#D360	Admission and discharge from hospitals	Diagnoses - main ICD10: D36.0 Lymph nodes	CAT-MUL	181299/19(181318)	-0.0571197	-0.0980349	-0.0162648	0.00615793	LOGISTIC-BINARY
20023	Measures of cognition and aging	Mean time to correctly identify matches	INTEGER	180265	0.000549218	0.000155998	0.000942438	0.0061907	LINEAR
23302	Anthropometric and adiposity related traits	Femur lower neck BMD (bone mineral density) (left)	CONTINUOUS	895	0.00823819	0.00234511	0.0141313	0.00619868	LINEAR
20002#1286	Self-reported health and diagnoses	Non-cancer illness code, self-reported": depression	CAT-MUL	168784/12517(181301)	0.0023082	0.000654978	0.00396162	0.00621282	LOGISTIC-BINARY
6038	Objective measures of cardiovacular health	Number of trend entries	INTEGER	26696	-0.00134217	-0.00230534	-0.000378996	0.00631242	LINEAR
22642	Sociodemographic characteristics	Usual length of each night shift during mixed shift periods	INTEGER	7670	-0.00149606	-0.00256951	-0.000422612	0.00631643	ORDERED-LOGISTIC
25234	Abdominal and brain MRI	Mean L1 in cingulum cingulate gyrus on FA skeleton (right)	CONTINUOUS	4789	-0.00193154	-0.00331735	-0.000545734	0.00632112	ORDERED-LOGISTIC
4849-1	Eyesight and hearing measures	Hearing test done	CAT-SIN	58380/59643	-999	-999	-999	0.00632853	MULTINOMIAL-LOGISTIC
41202#K750	Admission and discharge from hospitals	Diagnoses - main ICD10: K75.0 Abscess of liver	CAT-MUL	181285/33(181318)	0.0432217	0.0121462	0.0743688	0.00646879	LOGISTIC-BINARY
25133	Abdominal and brain MRI	Mean MD in posterior thalamic radiation on FA skeleton (left)	CONTINUOUS	4789	0.00194507	0.000545632	0.0033445	0.00646941	ORDERED-LOGISTIC
41202#N950	Admission and discharge from hospitals	Diagnoses - main ICD10: N95.0 Postmenopausal bleeding	CAT-MUL	175669/5649(181318)	0.00336419	0.000941693	0.00578711	0.00649258	LOGISTIC-BINARY
41201#W578	Admission and discharge from hospitals	External causes: W57.8 Other specified place	CAT-MUL	181308/10(181318)	-0.0783034	-0.134808	-0.0219373	0.00649267	LOGISTIC-BINARY
41204#W578	Admission and discharge from hospitals	Diagnoses - secondary ICD10: W57.8 Other specified place	CAT-MUL	181308/10(181318)	-0.0783034	-0.134808	-0.0219373	0.00649267	LOGISTIC-BINARY
20428	Self-reported mental health and traumatic events	Professional informed about anxiety	CAT-SIN	7973/13669(21642)	-0.00346969	-0.00597075	-0.00097002	0.00653001	LOGISTIC-BINARY
20003#1141180036	Self-reported use of medications	Treatment/medication code: fybogel orange s/f granules	CAT-MUL	180829/472(181301)	0.0114144	0.00318275	0.0196502	0.00658494	LOGISTIC-BINARY
40011#8000	Cancer register	Histology of cancer tumour: Neoplasm	CAT-MUL	180382/936(181318)	0.00810898	0.00225562	0.0139645	0.00663165	LOGISTIC-BINARY
3669	Lifestyle and environment	Lifetime number of same-sex sexual partners	INTEGER	4117	0.00201581	0.00055928	0.00347234	0.00670367	ORDERED-LOGISTIC
41202#R232	Admission and discharge from hospitals	Diagnoses - main ICD10: R23.2 Flushing	CAT-MUL	181301/17(181318)	0.0597832	0.0166002	0.103085	0.00672216	LOGISTIC-BINARY
103200	Characteristics of diet	Prawns intake	CAT-SIN	25939	-0.00189344	-0.00326309	-0.000523797	0.00674155	ORDERED-LOGISTIC
6148#1	Self-reported health and diagnoses	Eye problems/disorders: Diabetes related eye disease	CAT-MUL	57919/738(58657)	0.00913023	0.00252548	0.015737	0.00674646	LOGISTIC-BINARY
41202#N132	Admission and discharge from hospitals	Diagnoses - main ICD10: N13.2 Hydronephrosis with renal and ureteral calculous obstruction	CAT-MUL	181186/132(181318)	0.0214669	0.00593243	0.0370148	0.00678217	LOGISTIC-BINARY
25858	Abdominal and brain MRI	Volume of grey matter in Temporal Occipital Fusiform Cortex (left)	CONTINUOUS	5364	0.00330861	0.000912087	0.00570513	0.00682095	LINEAR
6162#4	Lifestyle and environment	Types of transport used (excluding work): Cycle	CAT-MUL	171840/8627(180467)	-0.00272479	-0.00469911	-0.000750437	0.00683105	LOGISTIC-BINARY
25576	Abdominal and brain MRI	Weighted-mean L1 in tract parahippocampal part of cingulum (right)	CONTINUOUS	4789	-0.00191376	-0.00330174	-0.000525788	0.00690683	ORDERED-LOGISTIC
41202#M199	Admission and discharge from hospitals	Diagnoses - main ICD10: M19.9 Arthrosis, unspecified	CAT-MUL	180992/326(181318)	0.0136313	0.00373534	0.0235339	0.00695648	LOGISTIC-BINARY
104010	Characteristics of diet	Pulses intake	CAT-SIN	25943	-0.0015143	-0.00261538	-0.000413216	0.00703175	ORDERED-LOGISTIC
41250#2001	Admission and discharge from hospitals	Methods of discharge from hospital (recoded): Discharged without clinical advice/consent: Self, relative or advocate	CAT-MUL	179984/1075(181059)	0.00750823	0.00204845	0.0129697	0.00704033	LOGISTIC-BINARY
6142#3	Sociodemographic characteristics	Current employment status: Looking after home and/or family	CAT-MUL	165813/15022(180835)	-0.00210167	-0.00363022	-0.000573145	0.00704105	LOGISTIC-BINARY
20481	Self-reported mental health and traumatic events	Self-harmed in past year	CAT-SIN	2917/283(3200)	0.0154804	0.00424154	0.0267743	0.00705966	LOGISTIC-BINARY
40006#C819	Cancer register	Type of cancer: ICD10: C81.9 Hodgkin's disease, unspecified	CAT-MUL	181294/24(181318)	-0.0499106	-0.0862406	-0.0135385	0.00711011	LOGISTIC-BINARY
20002#1197	Self-reported health and diagnoses	Non-cancer illness code, self-reported": kidney stone/ureter stone/bladder stone	CAT-MUL	180509/792(181301)	-0.00871029	-0.015055	-0.00236447	0.00713378	LOGISTIC-BINARY
41200#G331	Operations identified in register	Operative procedures - main OPCS: G33.1 Bypass of stomach by anastomosis of stomach to jejunum NEC	CAT-MUL	181211/107(181318)	0.0237286	0.00643185	0.0410358	0.00718844	LOGISTIC-BINARY
41200#K302	Operations identified in register	Operative procedures - main OPCS: K30.2 Revision of plastic repair of aortic valve	CAT-MUL	181307/11(181318)	0.0738808	0.0200982	0.127931	0.00718897	LOGISTIC-BINARY
6152#7	Self-reported health and diagnoses	Blood clot, DVT, bronchitis, emphysema, asthma, rhinitis, eczema, allergy diagnosed by doctor": Blood clot in the lung	CAT-MUL	179601/1511(181112)	0.00633841	0.00171671	0.0109614	0.00719627	LOGISTIC-BINARY
41200#X731	Operations identified in register	Operative procedures - main OPCS: X73.1 Delivery of exclusively oral chemotherapy for neoplasm	CAT-MUL	181294/24(181318)	0.0501949	0.0136426	0.0868663	0.00719947	LOGISTIC-BINARY
41204#N62	Admission and discharge from hospitals	Diagnoses - secondary ICD10: N62 Hypertrophy of breast	CAT-MUL	181231/87(181318)	-0.0261625	-0.0452443	-0.00707037	0.00720955	LOGISTIC-BINARY
20003#1141180342	Self-reported use of medications	Treatment/medication code: beclometasone dipropionate+salbutamol	CAT-MUL	181168/133(181301)	-0.0212316	-0.0367241	-0.00573229	0.00724225	LOGISTIC-BINARY
20004#1099	Operations identified in register	Operation code: aortic valve repair/replacement	CAT-MUL	181158/143(181301)	0.0204775	0.0055289	0.0354427	0.00728269	LOGISTIC-BINARY
104590	Characteristics of diet	Other fruit intake	CAT-SIN	25943	-0.0019748	-0.00341865	-0.000530943	0.00735052	ORDERED-LOGISTIC
101550	Characteristics of diet	Number of other bread types with butter/margarine	CAT-SIN	25941	0.00280205	0.000752919	0.00485118	0.00736316	ORDERED-LOGISTIC
6164#1	Lifestyle and environment	Types of physical activity in last 4 weeks: Walking for pleasure (not as a means of transport)	CAT-MUL	46278/134122(180400)	-0.00131508	-0.00227712	-0.000353115	0.00737691	LOGISTIC-BINARY
3083	Heel bone-mineral density	Heel quantitative ultrasound index (QUI), manual entry	CONTINUOUS	15895	0.00188534	0.0005062	0.00326448	0.00737965	LINEAR
41210#W329	Operations identified in register	Operative procedures - secondary OPCS: W32.9 Unspecified other graft of bone	CAT-MUL	181234/84(181318)	0.0266272	0.00715723	0.0461215	0.00738744	LOGISTIC-BINARY
25810	Abdominal and brain MRI	Volume of grey matter in Inferior Temporal Gyrus, posterior division (left)	CONTINUOUS	5364	0.00328117	0.000879906	0.00568244	0.007412	LINEAR
41204#Z980	Admission and discharge from hospitals	Diagnoses - secondary ICD10: Z98.0 Intestinal bypass and anastomosis status	CAT-MUL	180509/809(181318)	0.00859756	0.00230492	0.0148925	0.00741867	LOGISTIC-BINARY
41200#L352	Operations identified in register	Operative procedures - main OPCS: L35.2 Arteriography of cerebral artery	CAT-MUL	180957/361(181318)	0.0128474	0.00344012	0.02226	0.00745122	LOGISTIC-BINARY
41200#T711	Operations identified in register	Operative procedures - main OPCS: T71.1 Tenosynovectomy	CAT-MUL	181275/43(181318)	0.0373206	0.0100188	0.0647087	0.00746603	LOGISTIC-BINARY
41202#I251	Admission and discharge from hospitals	Diagnoses - main ICD10: I25.1 Atherosclerotic heart disease	CAT-MUL	178740/2578(181318)	0.00485998	0.00129893	0.00842203	0.0074834	LOGISTIC-BINARY
41210#Z846	Operations identified in register	Operative procedures - secondary OPCS: Z84.6 Knee joint	CAT-MUL	177848/3470(181318)	0.00416807	0.0011099	0.00722683	0.00756138	LOGISTIC-BINARY
20003#1141157364	Self-reported use of medications	Treatment/medication code: metronidazole product	CAT-MUL	181261/40(181301)	-0.0383024	-0.0664094	-0.0101796	0.00757269	LOGISTIC-BINARY
2355	Self-reported health and diagnoses	Most recent bowel cancer screening	INTEGER	38324	-0.000880291	-0.0015267	-0.000233878	0.00760769	ORDERED-LOGISTIC
41200#F363	Operations identified in register	Operative procedures - main OPCS: F36.3 Drainage of abscess of peritonsillar region	CAT-MUL	181244/74(181318)	-0.0283192	-0.0491276	-0.00749953	0.00765763	LOGISTIC-BINARY
101970	Characteristics of diet	Double crust pastry intake	CAT-SIN	25937	-0.00230799	-0.00400496	-0.000611021	0.00768695	ORDERED-LOGISTIC
41204#L022	Admission and discharge from hospitals	Diagnoses - secondary ICD10: L02.2 Cutaneous abscess, furuncle and carbuncle of trunk	CAT-MUL	181287/31(181318)	0.0437592	0.0116063	0.0759953	0.00771697	LOGISTIC-BINARY
41210#Y034	Operations identified in register	Operative procedures - secondary OPCS: Y03.4 Other resiting of prosthesis in organ NOC	CAT-MUL	181254/64(181318)	0.0305494	0.00805917	0.0530657	0.00779522	LOGISTIC-BINARY
41200#C152	Operations identified in register	Operative procedures - main OPCS: C15.2 Correction of entropion NEC	CAT-MUL	181216/102(181318)	-0.0242153	-0.0420532	-0.00637355	0.00779941	LOGISTIC-BINARY
22617#1141	Sociodemographic characteristics	Job SOC coding: Quality assurance managers	CAT-MUL	46590/95(46685)	-0.0246598	-0.0428413	-0.00645632	0.00788745	LOGISTIC-BINARY
3084	Heel bone-mineral density	Heel bone mineral density (BMD), manual entry	CONTINUOUS	15895	0.00186846	0.000489932	0.00324698	0.00789785	LINEAR
3972	Family history	Number of adopted brothers	INTEGER	1997	0.00294165	0.00077227	0.00511103	0.00793017	ORDERED-LOGISTIC
4653	Self-reported mental health and traumatic events	Ever highly irritable/argumentative for 2 days	CAT-SIN	47382/10871(58253)	0.00258254	0.000674612	0.00449076	0.00798233	LOGISTIC-BINARY
20004#1522	Operations identified in register	Operation code: colposcopy +/- biopsy	CAT-MUL	179950/1351(181301)	-0.00658403	-0.0114485	-0.00171903	0.00798558	LOGISTIC-BINARY
41204#K579	Admission and discharge from hospitals	Diagnoses - secondary ICD10: K57.9 Diverticular disease of intestine, part unspecified, without perforation or abscess	CAT-MUL	179435/1883(181318)	0.0056089	0.00146147	0.00975753	0.00804303	LOGISTIC-BINARY
25146	Abdominal and brain MRI	Mean MD in superior fronto-occipital fasciculus on FA skeleton (right)	CONTINUOUS	4789	0.0018911	0.000492485	0.00328971	0.00807189	ORDERED-LOGISTIC
6179#3	Self-reported health and diagnoses	Mineral and other dietary supplements: Calcium	CAT-MUL	162505/18393(180898)	-0.00188608	-0.00328254	-0.000489631	0.00811669	LOGISTIC-BINARY
41200#Q052	Operations identified in register	Operative procedures - main OPCS: Q05.2 Dilation of cervix uteri	CAT-MUL	181228/90(181318)	0.0253697	0.006578	0.0441795	0.00816679	LOGISTIC-BINARY
41210#Y841	Operations identified in register	Operative procedures - secondary OPCS: Y84.1 Gas and air analgesia in labour	CAT-MUL	180377/941(181318)	-0.0079669	-0.0138731	-0.00206045	0.00819726	LOGISTIC-BINARY
41210#Y581	Operations identified in register	Operative procedures - secondary OPCS: Y58.1 Harvest of full thickness skin from post auricular region	CAT-MUL	181217/101(181318)	0.0240736	0.00622124	0.0419454	0.00824441	LOGISTIC-BINARY
77	Heel bone-mineral density	Heel bone ultrasound T-score, manual entry	CONTINUOUS	15895	0.00187081	0.000481873	0.00325975	0.00829508	LINEAR
3436	Substance use and addictions	Age started smoking in current smokers	INTEGER	11526	-0.0022008	-0.00383476	-0.000566846	0.00829726	LINEAR
103210	Characteristics of diet	Lobster/crab intake	CAT-SIN	25941	0.0061584	0.00158516	0.0107316	0.00831106	ORDERED-LOGISTIC
41204#K314	Admission and discharge from hospitals	Diagnoses - secondary ICD10: K31.4 Gastric diverticulum	CAT-MUL	181275/43(181318)	0.0371999	0.00959021	0.0648574	0.00832437	LOGISTIC-BINARY
41203#78909	Admission and discharge from hospitals	Diagnoses - main ICD9: 78909 Abdominal pain (other and unspecified)	CAT-MUL	180895/423(181318)	-0.0117442	-0.0204714	-0.00301801	0.0083437	LOGISTIC-BINARY
41246#1950	Admission and discharge from hospitals	Treatment speciality of consultant (recoded): Ophthalmology	CAT-MUL	163990/9255(173245)	0.00258811	0.000664556	0.00451196	0.00836625	LOGISTIC-BINARY
20003#1140875632	Self-reported use of medications	Treatment/medication code: movelat gel	CAT-MUL	181238/63(181301)	0.0303169	0.00778984	0.0528788	0.00839363	LOGISTIC-BINARY
20003#1141168684	Self-reported use of medications	Treatment/medication code: xenical 120mg capsule	CAT-MUL	181101/200(181301)	0.0170216	0.00435573	0.0296961	0.00846049	LOGISTIC-BINARY
25122	Abdominal and brain MRI	Mean MD in posterior limb of internal capsule on FA skeleton (right)	CONTINUOUS	4789	-0.00187855	-0.00327648	-0.000480621	0.0084692	ORDERED-LOGISTIC
41210#Z651	Operations identified in register	Operative procedures - secondary OPCS: Z65.1 Mandible	CAT-MUL	181279/39(181318)	0.0384031	0.00982424	0.0670222	0.00848628	LOGISTIC-BINARY
2257	Self-reported health and diagnoses	Hearing difficulty/problems with background noise	CAT-SIN	119989/57707(177696)	0.001217	0.000310075	0.00212399	0.00853875	LOGISTIC-BINARY
41246#2500	Admission and discharge from hospitals	Treatment speciality of consultant (recoded): Restorative dentistry	CAT-MUL	172558/65(172623)	0.0299788	0.00765689	0.0523412	0.00853886	LOGISTIC-BINARY
30270	Blood sampling and basic cell counts	Mean sphered cell volume	CONTINUOUS	172692	-0.000574195	-0.00100221	-0.000146175	0.00855586	LINEAR
20110#6	Family history	Illnesses of mother: Chronic bronchitis/emphysema	CAT-MUL	159459/10918(170377)	0.0023696	0.000601815	0.00413764	0.00861255	LOGISTIC-BINARY
41245#1280	Admission and discharge from hospitals	Main speciality of consultant (recoded): Gastroenterology	CAT-MUL	165759/14943(180702)	0.00204892	0.000519684	0.00357833	0.00864192	LOGISTIC-BINARY
20003#1140888646	Self-reported use of medications	Treatment/medication code: felodipine	CAT-MUL	180078/1223(181301)	0.00688452	0.0017464	0.0120244	0.00864493	LOGISTIC-BINARY
2844	Self-reported health and diagnoses	Had other major operations	CAT-SIN	59028/120781(179809)	0.00120891	0.000306551	0.0021113	0.00864545	LOGISTIC-BINARY
41200#J381	Operations identified in register	Operative procedures - main OPCS: J38.1 Endoscopic sphincterotomy of sphincter of Oddi and removal of calculus HFQ	CAT-MUL	180732/586(181318)	0.00993182	0.00251818	0.0173487	0.00866103	LOGISTIC-BINARY
20001#1040	Self-reported health and diagnoses	Cancer code, self-reported": uterine/endometrial cancer	CAT-MUL	180462/839(181301)	0.0082841	0.00209886	0.014472	0.00867716	LOGISTIC-BINARY
6149#2	Self-reported health and diagnoses	Mouth/teeth dental problems: Painful gums	CAT-MUL	174903/5838(180741)	0.00317725	0.000803897	0.00555097	0.00869922	LOGISTIC-BINARY
20107#100	Family history	Illnesses of father	CAT-MUL	103284/57743(161027)	-0.00124002	-0.00216665	-0.000313428	0.00871881	LOGISTIC-BINARY
100410	Characteristics of diet	Rooibos tea intake	CAT-SIN	25943	-0.00195114	-0.00340921	-0.00049306	0.00872641	ORDERED-LOGISTIC
41202#S409	Admission and discharge from hospitals	Diagnoses - main ICD10: S40.9 Superficial injury of shoulder and upper arm, unspecified	CAT-MUL	181306/12(181318)	0.0693767	0.0176444	0.12141	0.00874945	LOGISTIC-BINARY
41210#W903	Operations identified in register	Operative procedures - secondary OPCS: W90.3 Injection of therapeutic substance into joint	CAT-MUL	179854/1464(181318)	0.0062664	0.00158111	0.010953	0.00876611	LOGISTIC-BINARY
41201#Y458	Admission and discharge from hospitals	External causes: Y45.8 Other analgesics and antipyretics	CAT-MUL	181297/21(181318)	0.0520799	0.013171	0.0910838	0.0087787	LOGISTIC-BINARY
41202#T172	Admission and discharge from hospitals	Diagnoses - main ICD10: T17.2 Foreign body in pharynx	CAT-MUL	181237/81(181318)	0.0265078	0.00668476	0.0463533	0.0088072	LOGISTIC-BINARY
41202#K046	Admission and discharge from hospitals	Diagnoses - main ICD10: K04.6 Periapical abscess with sinus	CAT-MUL	181230/88(181318)	0.0253672	0.00638948	0.0443628	0.00881817	LOGISTIC-BINARY
41210#K572	Operations identified in register	Operative procedures - secondary OPCS: K57.2 Percutaneous transluminal ablation of conducting system of heart NEC	CAT-MUL	181279/39(181318)	0.0382721	0.00965723	0.0669476	0.00881928	LOGISTIC-BINARY
20002#1140	Self-reported health and diagnoses	Non-cancer illness code, self-reported": oesophageal stricture	CAT-MUL	181273/28(181301)	-0.0449329	-0.0785871	-0.0113099	0.00882763	LOGISTIC-BINARY
41202#O365	Admission and discharge from hospitals	Diagnoses - main ICD10: O36.5 Maternal care for poor foetal growth	CAT-MUL	181213/105(181318)	-0.0232986	-0.0407355	-0.00584891	0.0088401	LOGISTIC-BINARY
20245	Measures of cognition and aging	Symbol digit completion status	CAT-SIN	46696	0.00154008	0.00038706	0.00269309	0.00884859	ORDERED-LOGISTIC
403	Measures of cognition and aging	Number of times snap-button pressed	INTEGER	180728	0.000499214	0.000125304	0.000873125	0.00887577	ORDERED-LOGISTIC
41205#6149	Admission and discharge from hospitals	Diagnoses - secondary ICD9: 6149 Unspecified inflammatory disease of female pelvic organs and tissues	CAT-MUL	181304/14(181318)	-0.0637493	-0.111845	-0.0161765	0.00888916	LOGISTIC-BINARY
104520	Characteristics of diet	Melon intake	CAT-SIN	25937	-0.00193279	-0.00338154	-0.000484043	0.00893163	ORDERED-LOGISTIC
20003#1140909726	Self-reported use of medications	Treatment/medication code: vitamin c product	CAT-MUL	178704/2597(181301)	-0.00469603	-0.00821859	-0.00117317	0.00898062	LOGISTIC-BINARY
20003#1140860840	Self-reported use of medications	Treatment/medication code: nitrolingual 400micrograms spray	CAT-MUL	181171/130(181301)	0.020931	0.00523847	0.0366432	0.00898208	LOGISTIC-BINARY
6138#2	Sociodemographic characteristics	Qualifications: A levels/AS levels or equivalent	CAT-MUL	129900/49787(179687)	-0.00127509	-0.00223167	-0.00031856	0.00898401	LOGISTIC-BINARY
41210#Z354	Operations identified in register	Operative procedures - secondary OPCS: Z35.4 Middle cerebral artery	CAT-MUL	181252/66(181318)	0.029218	0.00726016	0.0512025	0.00914798	LOGISTIC-BINARY
6149#4	Self-reported health and diagnoses	Mouth/teeth dental problems: Loose teeth	CAT-MUL	174184/6557(180741)	0.00298353	0.000738301	0.00522911	0.00920671	LOGISTIC-BINARY
20003#1141191044	Self-reported use of medications	Treatment/medication code: levothyroxine sodium	CAT-MUL	169949/11352(181301)	0.0023039	0.000568752	0.00403926	0.00925641	LOGISTIC-BINARY
41210#Y752	Operations identified in register	Operative procedures - secondary OPCS: Y75.2 Laparoscopic approach to abdominal cavity NEC	CAT-MUL	174030/7288(181318)	0.00283088	0.000698534	0.00496353	0.0092721	LOGISTIC-BINARY
41210#Z272	Operations identified in register	Operative procedures - secondary OPCS: Z27.2 Stomach	CAT-MUL	168033/13285(181318)	0.00214319	0.000528371	0.0037582	0.00929033	LOGISTIC-BINARY
20003#1140864286	Self-reported use of medications	Treatment/medication code: flixotide 25micrograms inhaler	CAT-MUL	180962/339(181301)	-0.0128425	-0.0225188	-0.00316328	0.00929714	LOGISTIC-BINARY
41202#F239	Admission and discharge from hospitals	Diagnoses - main ICD10: F23.9 Acute and transient psychotic disorder, unspecified	CAT-MUL	181276/42(181318)	-0.0367058	-0.0644204	-0.0089724	0.00945067	LOGISTIC-BINARY
41200#J505	Operations identified in register	Operative procedures - main OPCS: J50.5 Percutaneous transhepatic cholangiography	CAT-MUL	181307/11(181318)	0.0717218	0.0176748	0.126209	0.00953116	LOGISTIC-BINARY
100580	Substance use and addictions	Alcohol consumed	CAT-SIN	14614/11329(25943)	-0.00295236	-0.00518561	-0.000719999	0.00955071	LOGISTIC-BINARY
41204#J320	Admission and discharge from hospitals	Diagnoses - secondary ICD10: J32.0 Chronic maxillary sinusitis	CAT-MUL	181253/65(181318)	0.0292809	0.00713555	0.0514623	0.00961052	LOGISTIC-BINARY
41204#C500	Admission and discharge from hospitals	Diagnoses - secondary ICD10: C50.0 Nipple and areola	CAT-MUL	181294/24(181318)	0.048289	0.0117684	0.0849345	0.00966598	LOGISTIC-BINARY
6155#1	Self-reported health and diagnoses	Vitamin and mineral supplements: Vitamin A	CAT-MUL	177456/3240(180696)	-0.0041755	-0.00733848	-0.00101229	0.00967312	LOGISTIC-BINARY
22663	Sociodemographic characteristics	Year gap started	INTEGER	40221	0.00114576	0.000277443	0.00201408	0.00970521	LINEAR
104260	Characteristics of diet	Onion intake	CAT-SIN	25943	-0.000931191	-0.00163744	-0.000224939	0.00976438	ORDERED-LOGISTIC
25261	Abdominal and brain MRI	Mean L2 in superior cerebellar peduncle on FA skeleton (left)	CONTINUOUS	4789	0.00183169	0.000442473	0.0032209	0.00978796	ORDERED-LOGISTIC
25099	Abdominal and brain MRI	Mean FA in superior fronto-occipital fasciculus on FA skeleton (left)	CONTINUOUS	4789	-0.00326519	-0.00574518	-0.000785191	0.0098764	LINEAR
3426	Sociodemographic characteristics	Job involve night shift work	CAT-SIN	13584	0.00117491	0.000281801	0.00206801	0.00993531	ORDERED-LOGISTIC
20126-0	Self-reported mental health and traumatic events	Bipolar and major depression status	CAT-SIN	28492/42625	-999	-999	-999	0.00997407	MULTINOMIAL-LOGISTIC
41200#H234	Operations identified in register	Operative procedures - main OPCS: H23.4 Endoscopic destruction of lesion of lower bowel using fibreoptic sigmoidoscope NEC	CAT-MUL	181285/33(181318)	-0.040712	-0.0716985	-0.00972181	0.0100143	LOGISTIC-BINARY
41204#H431	Admission and discharge from hospitals	Diagnoses - secondary ICD10: H43.1 Vitreous haemorrhage	CAT-MUL	181237/81(181318)	0.0260993	0.0062482	0.0459765	0.0100154	LOGISTIC-BINARY
23254	Anthropometric and adiposity related traits	Arm lean mass (right)	INTEGER	1631	0.00568758	0.00135965	0.0100155	0.0100359	LINEAR
6143#4	Sociodemographic characteristics	Transport type for commuting to job workplace: Cycle	CAT-MUL	87106/4736(91842)	-0.00350395	-0.0061729	-0.000835116	0.0100752	LOGISTIC-BINARY
41210#W811	Operations identified in register	Operative procedures - secondary OPCS: W81.1 Excision of lesion of joint NEC	CAT-MUL	181247/71(181318)	0.0280318	0.00668547	0.0494024	0.0101001	LOGISTIC-BINARY
41202#E040	Admission and discharge from hospitals	Diagnoses - main ICD10: E04.0 Non-toxic diffuse goitre	CAT-MUL	181283/35(181318)	0.0401298	0.00956898	0.0707276	0.0101065	LOGISTIC-BINARY
20107#9	Family history	Illnesses of father: Diabetes	CAT-MUL	144696/15720(160416)	0.00196715	0.000466512	0.00346794	0.0101948	LOGISTIC-BINARY
41200#E045	Operations identified in register	Operative procedures - main OPCS: E04.5 Biopsy of lesion of turbinate of nose	CAT-MUL	181306/12(181318)	0.0674289	0.0159782	0.118934	0.0102215	LOGISTIC-BINARY
41204#W550	Admission and discharge from hospitals	Diagnoses - secondary ICD10: W55.0 Home	CAT-MUL	181272/46(181318)	-0.0343796	-0.0606091	-0.00812489	0.0102296	LOGISTIC-BINARY
41204#I652	Admission and discharge from hospitals	Diagnoses - secondary ICD10: I65.2 Occlusion and stenosis of carotid artery	CAT-MUL	181188/130(181318)	0.0205503	0.00487223	0.0362496	0.010246	LOGISTIC-BINARY
20003#1140878328	Self-reported use of medications	Treatment/medication code: hydromol cream	CAT-MUL	181281/20(181301)	0.0525203	0.0124725	0.0926911	0.0102681	LOGISTIC-BINARY
25269	Abdominal and brain MRI	Mean L2 in retrolenticular part of internal capsule on FA skeleton (left)	CONTINUOUS	4789	-0.00182023	-0.0032108	-0.000429655	0.0103302	ORDERED-LOGISTIC
41230#59999	Admission and discharge from hospitals	PCT where patients GP was registered: NOT KNOWN	CAT-MUL	173503/7815(181318)	0.00269855	0.000635793	0.00476159	0.0103501	LOGISTIC-BINARY
20003#1140878172	Self-reported use of medications	Treatment/medication code: tears naturale eye drops	CAT-MUL	181223/78(181301)	0.0265116	0.00625898	0.0468017	0.010362	LOGISTIC-BINARY
23256	Anthropometric and adiposity related traits	Arm total mass (right)	CONTINUOUS	1631	0.00571605	0.00134688	0.0100852	0.0103748	LINEAR
41202#M4807	Admission and discharge from hospitals	Diagnoses - main ICD10: M48.07 Spinal stenosis (Lumbosacral region)	CAT-MUL	181246/72(181318)	0.0275535	0.00648109	0.0486561	0.0104354	LOGISTIC-BINARY
41204#K319	Admission and discharge from hospitals	Diagnoses - secondary ICD10: K31.9 Disease of stomach and duodenum, unspecified	CAT-MUL	181147/171(181318)	0.0178853	0.0041975	0.0315849	0.0104688	LOGISTIC-BINARY
41204#I38	Admission and discharge from hospitals	Diagnoses - secondary ICD10: I38 Endocarditis, valve unspecified	CAT-MUL	181172/146(181318)	0.019368	0.00454249	0.0342065	0.0104832	LOGISTIC-BINARY
41202#G939	Admission and discharge from hospitals	Diagnoses - main ICD10: G93.9 Disorder of brain, unspecified	CAT-MUL	181286/32(181318)	-0.0411052	-0.0726018	-0.0096286	0.0104918	LOGISTIC-BINARY
41210#W520	Operations identified in register	Operative procedures - secondary OPCS: W52.0 Conversion from previous cemented prosthetic replacement of articulation of bone NEC	CAT-MUL	181300/18(181318)	0.0551587	0.0129327	0.0974593	0.0105321	LOGISTIC-BINARY
23206	Anthropometric and adiposity related traits	Femur lower neck BMD (bone mineral density) (right)	CONTINUOUS	895	0.0076248	0.00178671	0.0134629	0.0105326	LINEAR
41204#Z970	Admission and discharge from hospitals	Diagnoses - secondary ICD10: Z97.0 Presence of artificial eye	CAT-MUL	181300/18(181318)	-0.0546746	-0.0966126	-0.0127632	0.0105566	LOGISTIC-BINARY
20003#1140879620	Self-reported use of medications	Treatment/medication code: clomipramine	CAT-MUL	181128/173(181301)	0.017743	0.00414604	0.03135	0.0105669	LOGISTIC-BINARY
101270	Characteristics of diet	Other bread intake	CAT-SIN	25943	0.0017395	0.000405919	0.00307309	0.0105761	ORDERED-LOGISTIC
100630	Substance use and addictions	Rose wine intake	CAT-SIN	25943	-0.00210262	-0.00371478	-0.000490459	0.0105854	ORDERED-LOGISTIC
41202#D034	Admission and discharge from hospitals	Diagnoses - main ICD10: D03.4 Melanoma in situ of scalp and neck	CAT-MUL	181306/12(181318)	-0.0671614	-0.11866	-0.0156316	0.0105876	LOGISTIC-BINARY
41230#5HL	Admission and discharge from hospitals	PCT where patients GP was registered: SOUTH LEEDS PCT	CAT-MUL	180571/747(181318)	0.00850736	0.00197146	0.0150458	0.0107505	LOGISTIC-BINARY
41202#M4726	Admission and discharge from hospitals	Diagnoses - main ICD10: M47.26 Other spondylosis with radiculopathy (Lumbar region)	CAT-MUL	181238/80(181318)	-0.0258882	-0.0457957	-0.00597156	0.0108235	LOGISTIC-BINARY
25578	Abdominal and brain MRI	Weighted-mean L1 in tract corticospinal tract (right)	CONTINUOUS	4789	0.00180921	0.000417848	0.00320057	0.0108461	ORDERED-LOGISTIC
41204#D259	Admission and discharge from hospitals	Diagnoses - secondary ICD10: D25.9 Leiomyoma of uterus, unspecified	CAT-MUL	178668/2650(181318)	0.00453261	0.00104514	0.00802078	0.0108623	LOGISTIC-BINARY
102090	Characteristics of diet	Yogurt intake	CAT-SIN	25943	0.000837284	0.000192887	0.00148168	0.0108808	ORDERED-LOGISTIC
41204#H521	Admission and discharge from hospitals	Diagnoses - secondary ICD10: H52.1 Myopia	CAT-MUL	180811/507(181318)	0.01032	0.00237848	0.0182655	0.0108851	LOGISTIC-BINARY
100850	Characteristics of diet	Whole-wheat cereal intake	CAT-SIN	25943	-0.00122594	-0.0021698	-0.000282074	0.0109101	ORDERED-LOGISTIC
90082	Accelerometer	Wear duration during 22:00 - 22:59	CONTINUOUS	40165	0.000709279	0.000163006	0.00125555	0.010936	ORDERED-LOGISTIC
41200#L941	Operations identified in register	Operative procedures - main OPCS: L94.1 Percutaneous transluminal embolisation of vein	CAT-MUL	181304/14(181318)	-0.0617426	-0.109368	-0.0141711	0.0109693	LOGISTIC-BINARY
23284	Anthropometric and adiposity related traits	Trunk fat mass	INTEGER	1937	0.00519518	0.00119307	0.00919728	0.0109785	LINEAR
41204#R55	Admission and discharge from hospitals	Diagnoses - secondary ICD10: R55 Syncope and collapse	CAT-MUL	180033/1285(181318)	0.00648855	0.00148759	0.011491	0.0110028	LOGISTIC-BINARY
41204#Z038	Admission and discharge from hospitals	Diagnoses - secondary ICD10: Z03.8 Observation for other suspected diseases and conditions	CAT-MUL	180369/949(181318)	0.0075382	0.00172455	0.0133541	0.011056	LOGISTIC-BINARY
6164#4	Lifestyle and environment	Types of physical activity in last 4 weeks: Light DIY (eg: pruning, watering the lawn)	CAT-MUL	83616/96784(180400)	-0.0010953	-0.00194029	-0.000250361	0.0110646	LOGISTIC-BINARY
6155#7	Self-reported health and diagnoses	Vitamin and mineral supplements: Multivitamins +/- minerals	CAT-MUL	136941/43755(180696)	-0.0012687	-0.00224774	-0.000289696	0.0110882	LOGISTIC-BINARY
41204#Z043	Admission and discharge from hospitals	Diagnoses - secondary ICD10: Z04.3 Examination and observation following other accident	CAT-MUL	181186/132(181318)	-0.0200874	-0.0355867	-0.00458216	0.0110892	LOGISTIC-BINARY
25257	Abdominal and brain MRI	Mean L2 in medial lemniscus on FA skeleton (left)	CONTINUOUS	4789	0.00178689	0.000408291	0.00316549	0.0111014	ORDERED-LOGISTIC
25291	Abdominal and brain MRI	Mean L2 in superior fronto-occipital fasciculus on FA skeleton (left)	CONTINUOUS	4789	0.00180426	0.000412129	0.00319639	0.011109	ORDERED-LOGISTIC
41204#H490	Admission and discharge from hospitals	Diagnoses - secondary ICD10: H49.0 Third [oculomotor] nerve palsy	CAT-MUL	181298/20(181318)	-0.051531	-0.0913133	-0.0117396	0.0111153	LOGISTIC-BINARY
25208	Abdominal and brain MRI	Mean L1 in medial lemniscus on FA skeleton (right)	CONTINUOUS	4789	0.00180772	0.000412587	0.00320285	0.0111283	ORDERED-LOGISTIC
20004#1319	Operations identified in register	Operation code: knee replacement/revision	CAT-MUL	179311/1990(181301)	0.00523793	0.00119449	0.0092826	0.0111292	LOGISTIC-BINARY
41204#Z921	Admission and discharge from hospitals	Diagnoses - secondary ICD10: Z92.1 Personal history of long-term (current) use of anticoagulants	CAT-MUL	178523/2795(181318)	0.00442515	0.00100854	0.0078426	0.011137	LOGISTIC-BINARY
20003#1140866078	Self-reported use of medications	Treatment/medication code: indapamide	CAT-MUL	180798/503(181301)	0.0103431	0.00235738	0.0183333	0.0111512	LOGISTIC-BINARY
41210#E852	Operations identified in register	Operative procedures - secondary OPCS: E85.2 Non-invasive ventilation NEC	CAT-MUL	181020/298(181318)	0.0134151	0.00305637	0.0237803	0.0111608	LOGISTIC-BINARY
41204#D376	Admission and discharge from hospitals	Diagnoses - secondary ICD10: D37.6 Liver, gallbladder and bile ducts	CAT-MUL	181304/14(181318)	-0.061492	-0.108983	-0.0138921	0.011209	LOGISTIC-BINARY
41210#M793	Operations identified in register	Operative procedures - secondary OPCS: M79.3 Calibration of urethra	CAT-MUL	181302/16(181318)	0.0579885	0.0132684	0.102947	0.0112186	LOGISTIC-BINARY
20467	Self-reported mental health and traumatic events	Frequency of unusual or psychotic experiences in past year	CAT-SIN	3198	0.00260583	0.000591018	0.00462064	0.0112943	ORDERED-LOGISTIC
41204#T433	Admission and discharge from hospitals	Diagnoses - secondary ICD10: T43.3 Phenothiazine antipsychotics and neuroleptics	CAT-MUL	181285/33(181318)	0.0407408	0.00920989	0.0722973	0.0113603	LOGISTIC-BINARY
25516	Abdominal and brain MRI	Weighted-mean MD in tract acoustic radiation (right)	CONTINUOUS	4789	-0.00180634	-0.0032047	-0.000407981	0.0113783	ORDERED-LOGISTIC
41202#C493	Admission and discharge from hospitals	Diagnoses - main ICD10: C49.3 Connective and soft tissue of thorax	CAT-MUL	181305/13(181318)	0.0648623	0.0147866	0.115429	0.0114701	LOGISTIC-BINARY
41204#M478	Admission and discharge from hospitals	Diagnoses - secondary ICD10: M47.8 Other spondylosis	CAT-MUL	180992/326(181318)	0.012757	0.00286635	0.0226536	0.0114918	LOGISTIC-BINARY
20002#1265	Self-reported health and diagnoses	Non-cancer illness code, self-reported": migraine	CAT-MUL	173531/7770(181301)	-0.00266598	-0.00473358	-0.00059834	0.0114981	LOGISTIC-BINARY
20003#1140927730	Self-reported use of medications	Treatment/medication code: epaderm ointment	CAT-MUL	181195/106(181301)	0.0223617	0.0050026	0.0397406	0.011613	LOGISTIC-BINARY
20084#471	Characteristics of diet	Vitamin and/or mineral supplement use: Multivitamin with multimineral	CAT-MUL	24180/1763(25943)	-0.00566461	-0.0100655	-0.0012658	0.0116205	LOGISTIC-BINARY
25125	Abdominal and brain MRI	Mean MD in retrolenticular part of internal capsule on FA skeleton (left)	CONTINUOUS	4789	-0.00179885	-0.00319577	-0.000401923	0.0116372	ORDERED-LOGISTIC
20002#1111	Self-reported health and diagnoses	Non-cancer illness code, self-reported": asthma	CAT-MUL	159089/22212(181301)	0.00164454	0.000366323	0.00292288	0.0116827	LOGISTIC-BINARY
25586	Abdominal and brain MRI	Weighted-mean L1 in tract medial lemniscus (left)	CONTINUOUS	4789	0.00177854	0.000394956	0.00316212	0.0117846	ORDERED-LOGISTIC
20003#1140866406	Self-reported use of medications	Treatment/medication code: frumil tablet	CAT-MUL	181250/51(181301)	0.0321558	0.00711854	0.0572363	0.0118904	LOGISTIC-BINARY
20001#1006	Self-reported health and diagnoses	Cancer code, self-reported": larynx/throat cancer	CAT-MUL	181258/43(181301)	-0.0351568	-0.062545	-0.00774159	0.0119034	LOGISTIC-BINARY
100950	Characteristics of diet	Sliced bread intake	CAT-SIN	25943	-0.00074226	-0.00132083	-0.000163693	0.0119248	ORDERED-LOGISTIC
20002#1466	Self-reported health and diagnoses	Non-cancer illness code, self-reported": gout	CAT-MUL	180965/336(181301)	0.0124977	0.00274824	0.0222538	0.0120172	LOGISTIC-BINARY
102910	Characteristics of diet	Other cheese intake	CAT-SIN	25941	-0.00287808	-0.00512431	-0.00063185	0.0120336	ORDERED-LOGISTIC
41210#V551	Operations identified in register	Operative procedures - secondary OPCS: V55.1 One level of spine	CAT-MUL	179305/2013(181318)	0.00512025	0.00111659	0.00912484	0.0121995	LOGISTIC-BINARY
41204#I252	Admission and discharge from hospitals	Diagnoses - secondary ICD10: I25.2 Old myocardial infarction	CAT-MUL	180040/1278(181318)	0.00642366	0.00139861	0.0114506	0.0122414	LOGISTIC-BINARY
100520	Characteristics of diet	Milk intake	CAT-SIN	25933	0.00213138	0.000463534	0.00379922	0.0122605	ORDERED-LOGISTIC
41210#Q221	Operations identified in register	Operative procedures - secondary OPCS: Q22.1 Bilateral salpingoophorectomy	CAT-MUL	174906/6412(181318)	0.00289739	0.000630122	0.00516501	0.0122622	LOGISTIC-BINARY
41200#C601	Operations identified in register	Operative procedures - main OPCS: C60.1 Trabeculectomy	CAT-MUL	181052/266(181318)	0.0139912	0.00303846	0.0249516	0.0123194	LOGISTIC-BINARY
41204#M2116	Admission and discharge from hospitals	Diagnoses - secondary ICD10: M21.16 Varus deformity, not elsewhere classified (Lower leg)	CAT-MUL	181270/48(181318)	0.0329366	0.00715522	0.0587632	0.0123477	LOGISTIC-BINARY
25826	Abdominal and brain MRI	Volume of grey matter in Lateral Occipital Cortex, inferior division (left)	CONTINUOUS	5364	-0.00306652	-0.00546868	-0.000664361	0.0123583	LINEAR
25098	Abdominal and brain MRI	Mean FA in superior fronto-occipital fasciculus on FA skeleton (right)	CONTINUOUS	4789	-0.00318991	-0.00568878	-0.000691048	0.0123611	LINEAR
41202#R35	Admission and discharge from hospitals	Diagnoses - main ICD10: R35 Polyuria	CAT-MUL	180696/622(181318)	0.00915041	0.00198112	0.0163225	0.0123772	LOGISTIC-BINARY
40006#C155	Cancer register	Type of cancer: ICD10: C15.5 Lower third of oesophagus	CAT-MUL	181262/56(181318)	0.0305234	0.00661954	0.054473	0.012406	LOGISTIC-BINARY
100220	Characteristics of diet	Fruit smoothie intake	CAT-SIN	25929	-0.00235577	-0.00420297	-0.00050856	0.012439	ORDERED-LOGISTIC
25579	Abdominal and brain MRI	Weighted-mean L1 in tract forceps major	CONTINUOUS	4789	0.00177056	0.000382278	0.00315883	0.0124629	ORDERED-LOGISTIC
41204#N184	Admission and discharge from hospitals	Diagnoses - secondary ICD10: N18.4 Chronic kidney disease, stage 4	CAT-MUL	181214/104(181318)	0.0223253	0.00480022	0.0398744	0.0125892	LOGISTIC-BINARY
41202#M654	Admission and discharge from hospitals	Diagnoses - main ICD10: M65.4 Radial styloid tenosynovitis [de Quervain]	CAT-MUL	181235/83(181318)	0.0250827	0.00538422	0.0448082	0.0126289	LOGISTIC-BINARY
25237	Abdominal and brain MRI	Mean L1 in cingulum hippocampus on FA skeleton (left)	CONTINUOUS	4789	-0.00177476	-0.00316968	-0.000379835	0.0126754	ORDERED-LOGISTIC
20004#1070	Operations identified in register	Operation code: coronary angioplasty (ptca) +/- stent	CAT-MUL	180707/594(181301)	0.00936357	0.00199693	0.0167345	0.0127505	LOGISTIC-BINARY
102540	Characteristics of diet	Canned soup intake	CAT-SIN	25941	-0.00188401	-0.00336653	-0.000401497	0.0127515	ORDERED-LOGISTIC
41210#T128	Operations identified in register	Operative procedures - secondary OPCS: T12.8 Other specified puncture of pleura	CAT-MUL	181283/35(181318)	0.0383612	0.00817652	0.0686301	0.012857	LOGISTIC-BINARY
103230	Characteristics of diet	Other fish intake	CAT-SIN	25937	-0.00327769	-0.00586005	-0.000695322	0.0128618	ORDERED-LOGISTIC
41200#L918	Operations identified in register	Operative procedures - main OPCS: L91.8 Other specified other vein related operations	CAT-MUL	181254/64(181318)	0.0283019	0.00600146	0.0506203	0.0129046	LOGISTIC-BINARY
41202#M2427	Admission and discharge from hospitals	Diagnoses - main ICD10: M24.27 Disorder of ligament (Ankle and foot)	CAT-MUL	181298/20(181318)	0.0505967	0.0107011	0.0905081	0.0129629	LOGISTIC-BINARY
41204#Z514	Admission and discharge from hospitals	Diagnoses - secondary ICD10: Z51.4 Preparatory care for treatment, not elsewhere classified	CAT-MUL	180703/615(181318)	0.00913298	0.00192969	0.0163388	0.0129639	LOGISTIC-BINARY
41200#X702	Operations identified in register	Operative procedures - main OPCS: X70.2 Procurement of drugs for chemotherapy for neoplasm for regimens in Band 2	CAT-MUL	179726/1592(181318)	-0.00568431	-0.0101753	-0.00119278	0.013109	LOGISTIC-BINARY
21004	Measures of cognition and aging	Number of puzzles correct	INTEGER	2850	0.00260141	0.000547179	0.00465563	0.0131197	ORDERED-LOGISTIC
20112#13	Family history	Illnesses of adopted father: Prostate cancer	CAT-MUL	1140/93(1233)	-0.0247283	-0.0443888	-0.00526626	0.0131284	LOGISTIC-BINARY
41200#Q412	Operations identified in register	Operative procedures - main OPCS: Q41.2 Hydrotubation of fallopian tube	CAT-MUL	181205/113(181318)	-0.0213586	-0.0382422	-0.00447376	0.0131549	LOGISTIC-BINARY
20003#1140861778	Self-reported use of medications	Treatment/medication code: dipyridamole	CAT-MUL	181116/185(181301)	0.0166305	0.0034877	0.0297854	0.0131724	LOGISTIC-BINARY
41200#M022	Operations identified in register	Operative procedures - main OPCS: M02.2 Nephroureterectomy NEC	CAT-MUL	181269/49(181318)	0.0323276	0.00677724	0.0579274	0.01322	LOGISTIC-BINARY
41205#V103	Admission and discharge from hospitals	Diagnoses - secondary ICD9: V103 Personal history of malignant neoplasm in breast	CAT-MUL	181301/17(181318)	-0.0546004	-0.0978526	-0.0114107	0.013227	LOGISTIC-BINARY
25247	Abdominal and brain MRI	Mean L1 in tapetum on FA skeleton (left)	CONTINUOUS	4789	0.00176216	0.000368642	0.00315567	0.0132279	ORDERED-LOGISTIC
41204#C446	Admission and discharge from hospitals	Diagnoses - secondary ICD10: C44.6 Skin of upper limb, including shoulder	CAT-MUL	181265/53(181318)	-0.0308717	-0.0552937	-0.00644237	0.0132325	LOGISTIC-BINARY
41204#I259	Admission and discharge from hospitals	Diagnoses - secondary ICD10: I25.9 Chronic ischaemic heart disease, unspecified	CAT-MUL	178990/2328(181318)	0.00473396	0.000989202	0.00847982	0.0132357	LOGISTIC-BINARY
41210#Q075	Operations identified in register	Operative procedures - secondary OPCS: Q07.5 Subtotal abdominal hysterectomy	CAT-MUL	181301/17(181318)	0.0547867	0.0114929	0.0982322	0.0132523	LOGISTIC-BINARY
100390	Characteristics of diet	Tea consumed	CAT-SIN	5015/20928(25943)	-0.00354522	-0.00635186	-0.000739533	0.0132772	LOGISTIC-BINARY
41204#R14	Admission and discharge from hospitals	Diagnoses - secondary ICD10: R14 Flatulence and related conditions	CAT-MUL	180639/679(181318)	0.00866325	0.00180328	0.0155257	0.0133315	LOGISTIC-BINARY
41230#5N7	Admission and discharge from hospitals	PCT where patients GP was registered: DERBY CITY PCT	CAT-MUL	180448/870(181318)	-0.00764594	-0.0137016	-0.00158933	0.0133371	LOGISTIC-BINARY
20003#1141176662	Self-reported use of medications	Treatment/medication code: celecoxib	CAT-MUL	181050/251(181301)	0.0142414	0.00295991	0.0255298	0.0133707	LOGISTIC-BINARY
41204#K859	Admission and discharge from hospitals	Diagnoses - secondary ICD10: K85.9 Acute pancreatitis, unspecified	CAT-MUL	181272/46(181318)	-0.0331208	-0.059375	-0.00685594	0.0134201	LOGISTIC-BINARY
981	Lifestyle and environment	Duration walking for pleasure	CAT-SIN	133447	-0.000339902	-0.00060942	-7.03831e-05	0.0134431	ORDERED-LOGISTIC
41204#N879	Admission and discharge from hospitals	Diagnoses - secondary ICD10: N87.9 Dysplasia of cervix uteri, unspecified	CAT-MUL	181177/141(181318)	0.0190015	0.00393574	0.0340798	0.0134736	LOGISTIC-BINARY
41204#N394	Admission and discharge from hospitals	Diagnoses - secondary ICD10: N39.4 Other specified urinary incontinence	CAT-MUL	180689/629(181318)	0.00898993	0.00185989	0.0161227	0.013478	LOGISTIC-BINARY
41204#O48	Admission and discharge from hospitals	Diagnoses - secondary ICD10: O48 Prolonged pregnancy	CAT-MUL	180732/586(181318)	-0.00938398	-0.0168342	-0.00193298	0.0135623	LOGISTIC-BINARY
20003#1140882852	Self-reported use of medications	Treatment/medication code: locoid 0.1% cream	CAT-MUL	181270/31(181301)	-0.0401807	-0.0720999	-0.00826018	0.013603	LOGISTIC-BINARY
1110	Lifestyle and environment	Length of mobile phone use	CAT-SIN	178977	-0.000279902	-0.000502389	-5.74152e-05	0.0136717	ORDERED-LOGISTIC
25435	Abdominal and brain MRI	Mean OD in superior fronto-occipital fasciculus on FA skeleton (left)	CONTINUOUS	4789	0.00324814	0.000666517	0.00582975	0.0136748	LINEAR
20522	Self-reported mental health and traumatic events	Been in a confiding relationship as an adult	CAT-SIN	59924	0.000499489	0.00010226	0.000896718	0.0137206	ORDERED-LOGISTIC
20021	Eyesight and hearing measures	Speech-reception-threshold (SRT) estimate (right)	CONTINUOUS	57151	0.000909884	0.000185953	0.00163382	0.0137631	LINEAR
41200#M582	Operations identified in register	Operative procedures - main OPCS: M58.2 Dilation of outlet of female bladder	CAT-MUL	181230/88(181318)	-0.0238327	-0.0428043	-0.00485137	0.0138186	LOGISTIC-BINARY
40006#D373	Cancer register	Type of cancer: ICD10: D37.3 Appendix	CAT-MUL	181285/33(181318)	0.0390402	0.00796471	0.070172	0.0138858	LOGISTIC-BINARY
41229#5N7	Admission and discharge from hospitals	PCT responsible for patient data: DERBY CITY PCT	CAT-MUL	180445/873(181318)	-0.00758128	-0.0136265	-0.0015351	0.0139736	LOGISTIC-BINARY
41210#L351	Operations identified in register	Operative procedures - secondary OPCS: L35.1 Percutaneous transluminal embolisation of cerebral artery	CAT-MUL	181297/21(181318)	0.0489267	0.00993884	0.087997	0.0140048	LOGISTIC-BINARY
100800	Characteristics of diet	Muesli intake	CAT-SIN	25943	-0.00108453	-0.00195013	-0.000218935	0.014066	ORDERED-LOGISTIC
25535	Abdominal and brain MRI	Weighted-mean MD in tract posterior thalamic radiation (right)	CONTINUOUS	4789	0.00174975	0.00035276	0.00314674	0.0141268	ORDERED-LOGISTIC
3159	Substance use and addictions	Smoked cigarette or pipe within last hour	CAT-SIN	11902/1593(13495)	-0.0059332	-0.0106748	-0.00119662	0.0141276	LOGISTIC-BINARY
41200#P233	Operations identified in register	Operative procedures - main OPCS: P23.3 Posterior colporrhaphy NEC	CAT-MUL	179611/1707(181318)	0.00544106	0.00109549	0.00978776	0.0141285	LOGISTIC-BINARY
41204#M4799	Admission and discharge from hospitals	Diagnoses - secondary ICD10: M47.99 Spondylosis, unspecified (Site unspecified)	CAT-MUL	180989/329(181318)	0.012352	0.0024796	0.0222303	0.0142221	LOGISTIC-BINARY
41200#Q359	Operations identified in register	Operative procedures - main OPCS: Q35.9 Unspecified endoscopic bilateral occlusion of fallopian tubes	CAT-MUL	181108/210(181318)	-0.0154629	-0.0278292	-0.00309809	0.0142407	LOGISTIC-BINARY
41210#C181	Operations identified in register	Operative procedures - secondary OPCS: C18.1 Correction of ptosis of eyelid using levator muscle technique	CAT-MUL	181308/10(181318)	0.0716489	0.0146829	0.129418	0.014285	LOGISTIC-BINARY
20003#1141145668	Self-reported use of medications	Treatment/medication code: diovan 40mg capsule	CAT-MUL	181144/157(181301)	0.0178325	0.00357189	0.0321066	0.0142915	LOGISTIC-BINARY
41210#Y152	Operations identified in register	Operative procedures - secondary OPCS: Y15.2 Renewal of stent in organ NOC	CAT-MUL	181247/71(181318)	0.026468	0.00530208	0.0476594	0.0143028	LOGISTIC-BINARY
23216	Anthropometric and adiposity related traits	Femur upper neck BMD (bone mineral density) (right)	CONTINUOUS	895	0.00700435	0.00140027	0.0126084	0.0143574	LINEAR
41204#C221	Admission and discharge from hospitals	Diagnoses - secondary ICD10: C22.1 Intrahepatic bile duct carcinoma	CAT-MUL	181291/27(181318)	-0.0427536	-0.0770046	-0.00851454	0.014387	LOGISTIC-BINARY
41210#W749	Operations identified in register	Operative procedures - secondary OPCS: W74.9 Unspecified other reconstruction of ligament	CAT-MUL	181284/34(181318)	0.0382023	0.00761042	0.0688599	0.0144781	LOGISTIC-BINARY
41204#M7910	Admission and discharge from hospitals	Diagnoses - secondary ICD10: M79.10 Myalgia (Multiple sites)	CAT-MUL	181294/24(181318)	-0.0451927	-0.0814661	-0.00891478	0.0145997	LOGISTIC-BINARY
41204#S834	Admission and discharge from hospitals	Diagnoses - secondary ICD10: S83.4 Sprain and strain involving (fibular)(tibial) collateral ligamnent of knee	CAT-MUL	181307/11(181318)	0.067523	0.0134971	0.121963	0.0146169	LOGISTIC-BINARY
41202#E220	Admission and discharge from hospitals	Diagnoses - main ICD10: E22.0 Acromegaly and pituitary gigantism	CAT-MUL	181281/37(181318)	0.0366406	0.00724143	0.0660848	0.0146464	LOGISTIC-BINARY
41202#I260	Admission and discharge from hospitals	Diagnoses - main ICD10: I26.0 Pulmonary embolism with mention of acute cor pulmonale	CAT-MUL	181308/10(181318)	0.071415	0.01422	0.128925	0.0146536	LOGISTIC-BINARY
404	Measures of cognition and aging	Duration to first press of snap-button in each round	INTEGER	180157	0.000490334	9.65919e-05	0.000884077	0.014656	LINEAR
41210#H553	Operations identified in register	Operative procedures - secondary OPCS: H55.3 Laying open of anal fistula NEC	CAT-MUL	181303/15(181318)	-0.0589085	-0.106211	-0.0115052	0.0147747	LOGISTIC-BINARY
20554#5	Self-reported mental health and traumatic events	Actions taken following self-harm: See own GP	CAT-MUL	60770/782(61552)	0.00796882	0.00156052	0.0143814	0.0148292	LOGISTIC-BINARY
6146#3	Sociodemographic characteristics	Attendance/disability/mobility allowance: Blue badge	CAT-MUL	174078/6268(180346)	0.00286009	0.000559265	0.00516128	0.0148409	LOGISTIC-BINARY
41203#9985	Admission and discharge from hospitals	Diagnoses - main ICD9: 9985 Postoperative infection	CAT-MUL	181270/48(181318)	-0.0318647	-0.0575414	-0.00620843	0.0149373	LOGISTIC-BINARY
41202#K819	Admission and discharge from hospitals	Diagnoses - main ICD10: K81.9 Cholecystitis, unspecified	CAT-MUL	181010/308(181318)	0.0126622	0.00246738	0.0228625	0.0149453	LOGISTIC-BINARY
41202#F458	Admission and discharge from hospitals	Diagnoses - main ICD10: F45.8 Other somatoform disorders	CAT-MUL	181200/118(181318)	0.0204071	0.00397973	0.0368522	0.0149518	LOGISTIC-BINARY
104290	Characteristics of diet	Sweet pepper intake	CAT-SIN	25943	0.000989886	0.000192079	0.00178769	0.0150271	ORDERED-LOGISTIC
25569	Abdominal and brain MRI	Weighted-mean L1 in tract acoustic radiation (left)	CONTINUOUS	4789	-0.00171035	-0.00308864	-0.000332072	0.0150429	ORDERED-LOGISTIC
41204#H900	Admission and discharge from hospitals	Diagnoses - secondary ICD10: H90.0 Conductive hearing loss, bilateral	CAT-MUL	181305/13(181318)	0.0613872	0.0119473	0.110968	0.0150725	LOGISTIC-BINARY
40002#I671	Death register	Contributory (secondary) causes of death: ICD10: I67.1 Cerebral aneurysm, nonruptured	CAT-MUL	181308/10(181318)	0.070393	0.0137131	0.127197	0.0150906	LOGISTIC-BINARY
41204#N139	Admission and discharge from hospitals	Diagnoses - secondary ICD10: N13.9 Obstructive and reflux uropathy, unspecified	CAT-MUL	181303/15(181318)	0.05733	0.0111066	0.103541	0.0150996	LOGISTIC-BINARY
102740	Characteristics of diet	Brown rice intake	CAT-SIN	25943	-0.00253055	-0.00457165	-0.000489459	0.0151051	ORDERED-LOGISTIC
41204#H530	Admission and discharge from hospitals	Diagnoses - secondary ICD10: H53.0 Amblyopia ex anopsia	CAT-MUL	181083/235(181318)	0.0144849	0.00280241	0.0261768	0.0151319	LOGISTIC-BINARY
104360	Characteristics of diet	Turnip/swede intake	CAT-SIN	25941	0.0026095	0.000502662	0.00471634	0.0152047	ORDERED-LOGISTIC
23245	Anthropometric and adiposity related traits	Android fat mass	INTEGER	1937	0.00495342	0.000952342	0.00895449	0.0152734	LINEAR
41200#X711	Operations identified in register	Operative procedures - main OPCS: X71.1 Procurement of drugs for chemotherapy for neoplasm for regimens in Band 6	CAT-MUL	180782/536(181318)	-0.00953985	-0.0172469	-0.00183076	0.0152764	LOGISTIC-BINARY
23252	Anthropometric and adiposity related traits	Arm total mass (left)	CONTINUOUS	1631	0.00540508	0.00103796	0.00977221	0.0153071	LINEAR
41200#W401	Operations identified in register	Operative procedures - main OPCS: W40.1 Primary total prosthetic replacement of knee joint using cement	CAT-MUL	177675/3643(181318)	0.00372164	0.000710622	0.00673336	0.0154197	LOGISTIC-BINARY
20003#1141173212	Self-reported use of medications	Treatment/medication code: benadryl plus capsule	CAT-MUL	181290/11(181301)	-0.066317	-0.120075	-0.0126064	0.0154933	LOGISTIC-BINARY
41200#D071	Operations identified in register	Operative procedures - main OPCS: D07.1 Irrigation of external auditory canal for removal of wax	CAT-MUL	181303/15(181318)	0.0590675	0.0112594	0.106921	0.0155542	LOGISTIC-BINARY
41200#K263	Operations identified in register	Operative procedures - main OPCS: K26.3 Prosthetic replacement of aortic valve	CAT-MUL	181240/78(181318)	0.0249668	0.00473998	0.0452224	0.0156213	LOGISTIC-BINARY
41202#I259	Admission and discharge from hospitals	Diagnoses - main ICD10: I25.9 Chronic ischaemic heart disease, unspecified	CAT-MUL	180920/398(181318)	0.011054	0.00208592	0.0200271	0.0157218	LOGISTIC-BINARY
41245#1610	Admission and discharge from hospitals	Main speciality of consultant (recoded): Ophthalmology	CAT-MUL	171924/8677(180601)	0.00243745	0.000457126	0.00441806	0.0158543	LOGISTIC-BINARY
20002#1192	Self-reported health and diagnoses	Non-cancer illness code, self-reported": renal/kidney failure	CAT-MUL	181228/73(181301)	-0.0256283	-0.0464571	-0.00479163	0.0158957	LOGISTIC-BINARY
23271	Anthropometric and adiposity related traits	Leg lean mass (right)	INTEGER	1631	0.0052376	0.000980807	0.00949439	0.0159166	LINEAR
41210#Q021	Operations identified in register	Operative procedures - secondary OPCS: Q02.1 Avulsion of lesion of cervix uteri	CAT-MUL	181230/88(181318)	-0.0233188	-0.0422749	-0.004352	0.0159218	LOGISTIC-BINARY
41202#S060	Admission and discharge from hospitals	Diagnoses - main ICD10: S06.0 Concussion	CAT-MUL	181304/14(181318)	-0.0579256	-0.105087	-0.0108047	0.0159253	LOGISTIC-BINARY
22601#41323255	Sociodemographic characteristics	Job coding: pensions and insurance clerk/administrator, claims handler	CAT-MUL	45902/783(46685)	0.00790113	0.00147292	0.0143328	0.0160191	LOGISTIC-BINARY
22617#4132	Sociodemographic characteristics	Job SOC coding: Pensions and insurance clerks	CAT-MUL	45902/783(46685)	0.00790113	0.00147292	0.0143328	0.0160191	LOGISTIC-BINARY
41204#M5419	Admission and discharge from hospitals	Diagnoses - secondary ICD10: M54.19 Radiculopathy (Site unspecified)	CAT-MUL	181299/19(181318)	0.0503915	0.00940719	0.0915041	0.0161149	LOGISTIC-BINARY
20003#1140864752	Self-reported use of medications	Treatment/medication code: lansoprazole	CAT-MUL	175009/6292(181301)	0.00282107	0.000522705	0.0051198	0.0161465	LOGISTIC-BINARY
41230#5PF	Admission and discharge from hospitals	PCT where patients GP was registered: SANDWELL PCT	CAT-MUL	180625/693(181318)	0.00833217	0.00153976	0.0151272	0.0162245	LOGISTIC-BINARY
41202#R17	Admission and discharge from hospitals	Diagnoses - main ICD10: R17 Unspecified jaundice	CAT-MUL	181173/145(181318)	0.0183052	0.00338523	0.0332381	0.0162295	LOGISTIC-BINARY
22601#81322815	Sociodemographic characteristics	Job coding: assembler, machine operator, foreman	CAT-MUL	46656/29(46685)	-0.0405511	-0.0736334	-0.00747573	0.0162648	LOGISTIC-BINARY
41204#I099	Admission and discharge from hospitals	Diagnoses - secondary ICD10: I09.9 Rheumatic heart disease, unspecified	CAT-MUL	181297/21(181318)	-0.0477612	-0.0867843	-0.00882481	0.0162771	LOGISTIC-BINARY
41203#2859	Admission and discharge from hospitals	Diagnoses - main ICD9: 2859 Anaemia, unspecified	CAT-MUL	181300/18(181318)	-0.0515373	-0.0936975	-0.00951696	0.0163174	LOGISTIC-BINARY
25273	Abdominal and brain MRI	Mean L2 in superior corona radiata on FA skeleton (left)	CONTINUOUS	4789	-0.00170761	-0.00310204	-0.000313182	0.0164239	ORDERED-LOGISTIC
25572	Abdominal and brain MRI	Weighted-mean L1 in tract anterior thalamic radiation (right)	CONTINUOUS	4789	-0.00171732	-0.00311976	-0.000314889	0.0164296	ORDERED-LOGISTIC
22601#34223154	Sociodemographic characteristics	Job coding: commercial/industrial designer	CAT-MUL	46672/13(46685)	-0.0602306	-0.109415	-0.0109945	0.0164479	LOGISTIC-BINARY
41204#T815	Admission and discharge from hospitals	Diagnoses - secondary ICD10: T81.5 Foreign body accidentally left in body cavity or operation wound following a procedure	CAT-MUL	181293/25(181318)	-0.0434687	-0.0789975	-0.00793767	0.01648	LOGISTIC-BINARY
40001#C509	Death register	Underlying (primary) cause of death: ICD10: C50.9 Breast, unspecified	CAT-MUL	180845/473(181318)	-0.0100596	-0.0182817	-0.00183509	0.0165006	LOGISTIC-BINARY
41210#Y829	Operations identified in register	Operative procedures - secondary OPCS: Y82.9 Unspecified local anaesthetic	CAT-MUL	176591/4727(181318)	0.00322255	0.000588042	0.00585748	0.0165121	LOGISTIC-BINARY
41200#C104	Operations identified in register	Operative procedures - main OPCS: C10.4 Suture of eyebrow	CAT-MUL	181301/17(181318)	-0.0525865	-0.0955841	-0.00955281	0.0165183	LOGISTIC-BINARY
41204#Z636	Admission and discharge from hospitals	Diagnoses - secondary ICD10: Z63.6 Dependent relative needing care at home	CAT-MUL	181304/14(181318)	-0.0581097	-0.105746	-0.0105299	0.0166669	LOGISTIC-BINARY
103020	Characteristics of diet	Beef intake	CAT-SIN	25939	0.00103121	0.000186947	0.00187548	0.0166725	ORDERED-LOGISTIC
22601#92243389	Sociodemographic characteristics	Job coding: waiter, waitress, maitre d'hotel, sommelier, steward	CAT-MUL	46286/399(46685)	-0.0109111	-0.0198467	-0.00197317	0.0167088	LOGISTIC-BINARY
22617#9224	Sociodemographic characteristics	Job SOC coding: Waiters, waitresses	CAT-MUL	46286/399(46685)	-0.0109111	-0.0198467	-0.00197317	0.0167088	LOGISTIC-BINARY
25157	Abdominal and brain MRI	Mean MO in fornix on FA skeleton	CONTINUOUS	4789	-0.003112	-0.00566165	-0.000562348	0.0167561	LINEAR
20002#1479	Self-reported health and diagnoses	Non-cancer illness code, self-reported": rheumatic fever	CAT-MUL	180714/587(181301)	0.00903473	0.00163321	0.01644	0.0167623	LOGISTIC-BINARY
41200#H518	Operations identified in register	Operative procedures - main OPCS: H51.8 Other specified excision of haemorrhoid	CAT-MUL	181285/33(181318)	-0.0377778	-0.0687317	-0.00680869	0.0167657	LOGISTIC-BINARY
20415	Substance use and addictions	Ongoing addiction to alcohol	CAT-SIN	577/460(1037)	0.0137449	0.00250939	0.0250814	0.0168877	LOGISTIC-BINARY
30200	Blood sampling and basic cell counts	Neutrophill percentage	CONTINUOUS	175292	-0.000516933	-0.000941174	-9.26916e-05	0.0169318	LINEAR
41203#7804	Admission and discharge from hospitals	Diagnoses - main ICD9: 7804 Dizziness and giddiness	CAT-MUL	181308/10(181318)	-0.0691583	-0.126435	-0.0126698	0.0169495	LOGISTIC-BINARY
41202#M6743	Admission and discharge from hospitals	Diagnoses - main ICD10: M67.43 Ganglion, wrist	CAT-MUL	181295/23(181318)	-0.0450737	-0.082086	-0.0080562	0.0169917	LOGISTIC-BINARY
41204#E149	Admission and discharge from hospitals	Diagnoses - secondary ICD10: E14.9 Without complications	CAT-MUL	180711/607(181318)	0.00884199	0.0015827	0.0161045	0.0169965	LOGISTIC-BINARY
12292	Objective measures of cardiovacular health	Carotid ultrasound measurement completed	CAT-SIN	13/7990(8003)	-0.0613083	-0.112221	-0.0112324	0.0170137	LOGISTIC-BINARY
6151#2	Self-reported health and diagnoses	Fractured bone site(s): Leg	CAT-MUL	179489/1080(180569)	-0.0066269	-0.0120764	-0.00117638	0.0171618	LOGISTIC-BINARY
20002#1226	Self-reported health and diagnoses	Non-cancer illness code, self-reported": hypothyroidism/myxoedema	CAT-MUL	167422/13879(181301)	0.00192036	0.000340397	0.0035005	0.0172129	LOGISTIC-BINARY
41202#R104	Admission and discharge from hospitals	Diagnoses - main ICD10: R10.4 Other and unspecified abdominal pain	CAT-MUL	174731/6587(181318)	0.00272206	0.000482305	0.00496213	0.0172252	LOGISTIC-BINARY
41200#C611	Operations identified in register	Operative procedures - main OPCS: C61.1 Laser trabeculoplasty	CAT-MUL	181278/40(181318)	0.0342556	0.00607418	0.062468	0.0172567	LOGISTIC-BINARY
41204#E785	Admission and discharge from hospitals	Diagnoses - secondary ICD10: E78.5 Hyperlipidaemia, unspecified	CAT-MUL	179916/1402(181318)	0.00583666	0.00103194	0.010643	0.0172859	LOGISTIC-BINARY
22660#103	Sociodemographic characteristics	Gap coding: Full-time or part-time education	CAT-MUL	37146/7241(44387)	-0.00278057	-0.00507061	-0.000490834	0.0173125	LOGISTIC-BINARY
41204#K318	Admission and discharge from hospitals	Diagnoses - secondary ICD10: K31.8 Other specified diseases of stomach and duodenum	CAT-MUL	180624/694(181318)	0.00823556	0.00145261	0.0150214	0.0173495	LOGISTIC-BINARY
20093#4	Characteristics of diet	Type of large bap eaten: seeded	CAT-MUL	25891/52(25943)	0.0299773	0.00526898	0.0546758	0.0173786	LOGISTIC-BINARY
20003#1141192736	Self-reported use of medications	Treatment/medication code: ezetimibe	CAT-MUL	180456/845(181301)	0.00748954	0.00131726	0.0136646	0.0174185	LOGISTIC-BINARY
41203#6117	Admission and discharge from hospitals	Diagnoses - main ICD9: 6117 Signs and symptoms in breast	CAT-MUL	181121/197(181318)	-0.0154123	-0.0281171	-0.00270514	0.0174256	LOGISTIC-BINARY
20003#1140860836	Self-reported use of medications	Treatment/medication code: coro-nitro spray 400micrograms spray	CAT-MUL	181283/18(181301)	0.0513336	0.00912962	0.0938469	0.0174764	LOGISTIC-BINARY
41200#Q101	Operations identified in register	Operative procedures - main OPCS: Q10.1 Dilation of cervix uteri and curettage of products of conception from uterus	CAT-MUL	181209/109(181318)	0.0207778	0.00365157	0.0379245	0.0174768	LOGISTIC-BINARY
41245#1700	Admission and discharge from hospitals	Main speciality of consultant (recoded): Pain management	CAT-MUL	180217/410(180627)	0.0106987	0.0018762	0.0195254	0.0174896	LOGISTIC-BINARY
22601#41313317	Sociodemographic characteristics	Job coding: filing clerk, records assistant/clerk, technical clerk, lottery clerk, courts administrator, checker, census enumerator, progress/document controller	CAT-MUL	46524/161(46685)	0.017187	0.0030146	0.0313742	0.0175028	LOGISTIC-BINARY
41200#U331	Operations identified in register	Operative procedures - main OPCS: U33.1 Polysomnography	CAT-MUL	181069/249(181318)	0.0137017	0.00240085	0.0250094	0.017515	LOGISTIC-BINARY
41210#W833	Operations identified in register	Operative procedures - secondary OPCS: W83.3 Endoscopic shaving of articular cartilage	CAT-MUL	180966/352(181318)	0.011526	0.00201885	0.0210376	0.0175188	LOGISTIC-BINARY
41202#S3250	Admission and discharge from hospitals	Diagnoses - main ICD10: S32.50 Fracture of pubis (closed)	CAT-MUL	181172/146(181318)	-0.0178614	-0.0326046	-0.00311383	0.0175824	LOGISTIC-BINARY
41210#Z353	Operations identified in register	Operative procedures - secondary OPCS: Z35.3 Anterior communicating artery	CAT-MUL	181254/64(181318)	-0.0269288	-0.0491567	-0.00468354	0.0176142	LOGISTIC-BINARY
41202#R000	Admission and discharge from hospitals	Diagnoses - main ICD10: R00.0 Tachycardia, unspecified	CAT-MUL	181204/114(181318)	0.0202883	0.00351702	0.0370719	0.0177763	LOGISTIC-BINARY
41245#1070	Admission and discharge from hospitals	Main speciality of consultant (recoded): Cardiology	CAT-MUL	174474/6137(180611)	0.00281488	0.000486891	0.00514324	0.0177973	LOGISTIC-BINARY
41204#Z098	Admission and discharge from hospitals	Diagnoses - secondary ICD10: Z09.8 Follow-up examination after other treatment for other conditions	CAT-MUL	181174/144(181318)	0.0179971	0.00311697	0.0328912	0.0178123	LOGISTIC-BINARY
23278	Anthropometric and adiposity related traits	Total fat mass	INTEGER	1937	0.00484503	0.000838096	0.00885196	0.0178186	LINEAR
41202#K130	Admission and discharge from hospitals	Diagnoses - main ICD10: K13.0 Diseases of lips	CAT-MUL	181051/267(181318)	0.0131917	0.00228071	0.0241091	0.0178338	LOGISTIC-BINARY
41200#J749	Operations identified in register	Operative procedures - main OPCS: J74.9 Unspecified endoscopic ultrasound examination of pancreas	CAT-MUL	181177/141(181318)	0.0183081	0.00316246	0.0334664	0.0178713	LOGISTIC-BINARY
41210#Z312	Operations identified in register	Operative procedures - secondary OPCS: Z31.2 Pancreatic duct	CAT-MUL	181296/22(181318)	0.048515	0.00842115	0.0887725	0.0179065	LOGISTIC-BINARY
41204#Z880	Admission and discharge from hospitals	Diagnoses - secondary ICD10: Z88.0 Personal history of allergy to penicillin	CAT-MUL	172826/8492(181318)	0.00239687	0.000412248	0.00438175	0.0179354	LOGISTIC-BINARY
20161	Substance use and addictions	Pack years of smoking	CONTINUOUS	47591	0.000967525	0.000166155	0.00176889	0.0179659	LINEAR
41230#5CV	Admission and discharge from hospitals	PCT where patients GP was registered: SOUTH HAMS AND WEST DEVON PCT	CAT-MUL	181299/19(181318)	0.0497576	0.00862668	0.0911104	0.018004	LOGISTIC-BINARY
41202#D373	Admission and discharge from hospitals	Diagnoses - main ICD10: D37.3 Appendix	CAT-MUL	181308/10(181318)	0.068492	0.0118485	0.125394	0.0180348	LOGISTIC-BINARY
90153	Accelerometer	Fraction acceleration <= 1500 milli-gravities	CONTINUOUS	40165	0.00270864	0.000463006	0.00495427	0.018078	ORDERED-LOGISTIC
22601#11833099	Sociodemographic characteristics	Job coding: healthcare practice manager, dental practice manager, chiropody practice manager/owner	CAT-MUL	46545/140(46685)	0.0182587	0.00311299	0.033419	0.0181857	LOGISTIC-BINARY
22617#1183	Sociodemographic characteristics	Job SOC coding: Healthcare practice managers	CAT-MUL	46545/140(46685)	0.0182587	0.00311299	0.033419	0.0181857	LOGISTIC-BINARY
23249	Anthropometric and adiposity related traits	Arm fat mass (left)	INTEGER	1631	0.00525996	0.000893023	0.0096269	0.0182682	LINEAR
20003#1141184726	Self-reported use of medications	Treatment/medication code: xalacom 0.005%/0.5% eye drops	CAT-MUL	181224/77(181301)	0.0245446	0.00417443	0.0449427	0.0182709	LOGISTIC-BINARY
20002#1371	Self-reported health and diagnoses	Non-cancer illness code, self-reported": sarcoidosis	CAT-MUL	180963/338(181301)	-0.0116745	-0.0213709	-0.00197508	0.0183012	LOGISTIC-BINARY
41210#P271	Operations identified in register	Operative procedures - secondary OPCS: P27.1 Evacuation of haematoma from vagina	CAT-MUL	181302/16(181318)	-0.0532449	-0.0973559	-0.00892306	0.0183075	LOGISTIC-BINARY
90054	Accelerometer	Wear duration during Tuesday	CONTINUOUS	40165	0.000695429	0.000117656	0.0012732	0.0183228	ORDERED-LOGISTIC
41210#A398	Operations identified in register	Operative procedures - secondary OPCS: A39.8 Other specified repair of dura	CAT-MUL	181273/45(181318)	0.03208	0.00544683	0.0587716	0.018349	LOGISTIC-BINARY
41202#D352	Admission and discharge from hospitals	Diagnoses - main ICD10: D35.2 Pituitary gland	CAT-MUL	181224/94(181318)	0.0221772	0.00375304	0.0406231	0.0183671	LOGISTIC-BINARY
20003#1140878098	Self-reported use of medications	Treatment/medication code: betagan eye drops	CAT-MUL	181284/17(181301)	-0.0519606	-0.0951856	-0.0087424	0.0184181	LOGISTIC-BINARY
23273	Anthropometric and adiposity related traits	Leg total mass (right)	CONTINUOUS	1631	0.0052194	0.000880249	0.00955854	0.0184262	LINEAR
20089#463	Characteristics of diet	Type of meals eaten: Bought sandwiches	CAT-MUL	23970/1973(25943)	-0.00504095	-0.00923445	-0.00084922	0.01844	LOGISTIC-BINARY
25143	Abdominal and brain MRI	Mean MD in fornix cres+stria terminalis on FA skeleton (left)	CONTINUOUS	4789	0.00167307	0.000281906	0.00306424	0.0184548	ORDERED-LOGISTIC
20004#1501	Operations identified in register	Operation code: carpal tunnel surgery	CAT-MUL	178782/2519(181301)	0.00430823	0.000724469	0.00789279	0.0184756	LOGISTIC-BINARY
41202#K563	Admission and discharge from hospitals	Diagnoses - main ICD10: K56.3 Gallstone ileus	CAT-MUL	181307/11(181318)	0.0651247	0.0111071	0.119529	0.0184978	LOGISTIC-BINARY
41200#C825	Operations identified in register	Operative procedures - main OPCS: C82.5 Panretinal laser photocoagulation to lesion of retina	CAT-MUL	181245/73(181318)	0.025133	0.00422304	0.0460713	0.0185568	LOGISTIC-BINARY
100420	Characteristics of diet	Green tea intake	CAT-SIN	25943	-0.00159422	-0.0029216	-0.000266841	0.0185793	ORDERED-LOGISTIC
6159#7	Self-reported health and diagnoses	Pain type(s) experienced in last month: Knee pain	CAT-MUL	144085/36920(181005)	0.00125378	0.000209692	0.00229796	0.0185967	LOGISTIC-BINARY
41200#Q151	Operations identified in register	Operative procedures - main OPCS: Q15.1 Introduction of radioactive substance into uterine cavity	CAT-MUL	181256/62(181318)	-0.0271685	-0.0498062	-0.00451728	0.0186848	LOGISTIC-BINARY
41202#M4646	Admission and discharge from hospitals	Diagnoses - main ICD10: M46.46 Discitis, unspecified (Lumbar region)	CAT-MUL	181302/16(181318)	0.0538385	0.0090171	0.0988305	0.0188111	LOGISTIC-BINARY
20011	Operations identified in register	Interpolated Age of participant when operation took place	CONTINUOUS	148407	0.000521598	8.62007e-05	0.000956995	0.0188748	LINEAR
20109#2	Characteristics of diet	Ingredients in homemade soup: Meat	CAT-MUL	25790/153(25943)	0.017281	0.00285099	0.031711	0.018908	LOGISTIC-BINARY
41204#B379	Admission and discharge from hospitals	Diagnoses - secondary ICD10: B37.9 Candidiasis, unspecified	CAT-MUL	181213/105(181318)	0.0209616	0.00346451	0.0384736	0.018914	LOGISTIC-BINARY
41203#6282	Admission and discharge from hospitals	Diagnoses - main ICD9: 6282 Infertility, female, of tubal origin	CAT-MUL	181300/18(181318)	0.0507076	0.00847602	0.0933524	0.0190331	LOGISTIC-BINARY
914	Lifestyle and environment	Duration of vigorous activity	INTEGER	92374	0.00036784	6.02923e-05	0.000675388	0.0190679	ORDERED-LOGISTIC
23304	Anthropometric and adiposity related traits	Trunk bone area	CONTINUOUS	1937	0.00467293	0.000763138	0.00858272	0.0191797	LINEAR
6146#1	Sociodemographic characteristics	Attendance/disability/mobility allowance: Attendance allowance	CAT-MUL	179262/1084(180346)	0.00650829	0.00106209	0.0119563	0.0191887	LOGISTIC-BINARY
41204#K804	Admission and discharge from hospitals	Diagnoses - secondary ICD10: K80.4 Calculus of bile duct with cholecystitis	CAT-MUL	181256/62(181318)	0.0275588	0.00449908	0.0506618	0.0192651	LOGISTIC-BINARY
41200#G183	Operations identified in register	Operative procedures - main OPCS: G18.3 Endoscopic dilation of oesophagus using rigid oesophagoscope NEC	CAT-MUL	181297/21(181318)	-0.0463303	-0.0851512	-0.00752261	0.0192665	LOGISTIC-BINARY
6138#100	Sociodemographic characteristics	Qualifications	CAT-MUL	148826/30861(179687)	0.00139542	0.000226418	0.00256453	0.0193098	LOGISTIC-BINARY
41202#J849	Admission and discharge from hospitals	Diagnoses - main ICD10: J84.9 Interstitial pulmonary disease, unspecified	CAT-MUL	181254/64(181318)	0.0269255	0.00438612	0.049507	0.0193224	LOGISTIC-BINARY
25295	Abdominal and brain MRI	Mean L2 in tapetum on FA skeleton (left)	CONTINUOUS	4789	0.00164973	0.000267908	0.00303154	0.0193245	ORDERED-LOGISTIC
41202#M1997	Admission and discharge from hospitals	Diagnoses - main ICD10: M19.97 Arthrosis, unspecified (Ankle and foot)	CAT-MUL	180586/732(181318)	0.00788919	0.00127801	0.0145028	0.0193591	LOGISTIC-BINARY
20004#1360	Operations identified in register	Operation code: endometrial ablation	CAT-MUL	179574/1727(181301)	0.00514576	0.000831154	0.00946148	0.0194191	LOGISTIC-BINARY
20004#1436	Operations identified in register	Operation code: glaucoma surgery/trabeculectomy	CAT-MUL	181071/230(181301)	0.0140518	0.00227156	0.0258414	0.0194378	LOGISTIC-BINARY
41204#M1390	Admission and discharge from hospitals	Diagnoses - secondary ICD10: M13.90 Arthritis, unspecified (Multiple sites)	CAT-MUL	180804/514(181318)	0.00941671	0.00151952	0.0173174	0.0194599	LOGISTIC-BINARY
41204#M852	Admission and discharge from hospitals	Diagnoses - secondary ICD10: M85.2 Hyperostosis of skull	CAT-MUL	181306/12(181318)	-0.0613117	-0.112777	-0.00987146	0.0194797	LOGISTIC-BINARY
41204#M2485	Admission and discharge from hospitals	Diagnoses - secondary ICD10: M24.85 Other specific joint derangements, not elsewhere classified (Pelvic region and thigh)	CAT-MUL	181307/11(181318)	0.0637525	0.0102183	0.117236	0.0195098	LOGISTIC-BINARY
20003#1141156836	Self-reported use of medications	Treatment/medication code: candesartan cilexetil	CAT-MUL	179594/1707(181301)	0.0051896	0.000834236	0.00954625	0.0195402	LOGISTIC-BINARY
20003#1141179992	Self-reported use of medications	Treatment/medication code: dovobet ointment	CAT-MUL	181153/148(181301)	-0.0175399	-0.0322601	-0.00281221	0.0195514	LOGISTIC-BINARY
41210#Y985	Operations identified in register	Operative procedures - secondary OPCS: Y98.5 Radiology of > 4 body areas (or > 40 minutes)	CAT-MUL	181200/118(181318)	-0.0196124	-0.0360729	-0.00314257	0.0195567	LOGISTIC-BINARY
41202#H509	Admission and discharge from hospitals	Diagnoses - main ICD10: H50.9 Strabismus, unspecified	CAT-MUL	181218/100(181318)	0.0212319	0.00341208	0.0390674	0.019578	LOGISTIC-BINARY
41202#K550	Admission and discharge from hospitals	Diagnoses - main ICD10: K55.0 Acute vascular disorders of intestine	CAT-MUL	181262/56(181318)	0.0284191	0.00456983	0.0523011	0.0195958	LOGISTIC-BINARY
41210#E064	Operations identified in register	Operative procedures - secondary OPCS: E06.4 Balloon packing of cavity of nose	CAT-MUL	181298/20(181318)	-0.0473802	-0.0871993	-0.00758129	0.0196142	LOGISTIC-BINARY
6147#4	Self-reported health and diagnoses	Reason for glasses/contact lenses: For 'astigmatism'	CAT-MUL	175261/5310(180571)	-0.00295467	-0.00543963	-0.000469589	0.0197832	LOGISTIC-BINARY
41203#7271	Admission and discharge from hospitals	Diagnoses - main ICD9: 7271 Bunion	CAT-MUL	181300/18(181318)	-0.049813	-0.0917698	-0.00792015	0.0198046	LOGISTIC-BINARY
41202#N816	Admission and discharge from hospitals	Diagnoses - main ICD10: N81.6 Rectocele	CAT-MUL	179792/1526(181318)	0.00545847	0.00086544	0.0100527	0.0198606	LOGISTIC-BINARY
41229#5C4	Admission and discharge from hospitals	PCT responsible for patient data: TOWER HAMLETS PCT	CAT-MUL	181116/202(181318)	0.0149449	0.00235331	0.0275442	0.0200417	LOGISTIC-BINARY
41203#V254	Admission and discharge from hospitals	Diagnoses - main ICD9: V254 Surveillance of previously prescribed contraceptive methods	CAT-MUL	181243/75(181318)	-0.0243643	-0.0449044	-0.00381845	0.0200792	LOGISTIC-BINARY
41202#L851	Admission and discharge from hospitals	Diagnoses - main ICD10: L85.1 Acquired keratosis [keratoderma] palmaris et plantaris	CAT-MUL	181308/10(181318)	-0.0702956	-0.1298	-0.0110883	0.0201374	LOGISTIC-BINARY
41202#T802	Admission and discharge from hospitals	Diagnoses - main ICD10: T80.2 Infections following infusion, transfusion and therapeutic injection	CAT-MUL	181301/17(181318)	-0.0510424	-0.094101	-0.00797087	0.020142	LOGISTIC-BINARY
41202#R260	Admission and discharge from hospitals	Diagnoses - main ICD10: R26.0 Ataxic gait	CAT-MUL	181304/14(181318)	0.0567052	0.00891173	0.104623	0.0201915	LOGISTIC-BINARY
90193	Accelerometer	Temperature standard deviation	CONTINUOUS	40165	-0.001052	-0.00193968	-0.000164319	0.0201925	LINEAR
41202#N133	Admission and discharge from hospitals	Diagnoses - main ICD10: N13.3 Other and unspecified hydronephrosis	CAT-MUL	181146/172(181318)	0.0161605	0.00252744	0.0298051	0.0202118	LOGISTIC-BINARY
41202#R071	Admission and discharge from hospitals	Diagnoses - main ICD10: R07.1 Chest pain on breathing	CAT-MUL	181243/75(181318)	0.0245797	0.00383894	0.0453461	0.0202658	LOGISTIC-BINARY
90053	Accelerometer	Wear duration during Monday	CONTINUOUS	40165	0.000646915	0.000100676	0.00119315	0.0202787	ORDERED-LOGISTIC
41202#M712	Admission and discharge from hospitals	Diagnoses - main ICD10: M71.2 Synovial cyst of popliteal space [Baker]	CAT-MUL	181247/71(181318)	0.0250858	0.00390823	0.0462858	0.0203145	LOGISTIC-BINARY
6155#3	Self-reported health and diagnoses	Vitamin and mineral supplements: Vitamin C	CAT-MUL	165192/15504(180696)	-0.00177288	-0.00327096	-0.000274793	0.0203682	LOGISTIC-BINARY
12680	Objective measures of cardiovacular health	Central augmentation pressure during PWA	CONTINUOUS	6629	0.00249826	0.000387169	0.00460935	0.0203798	LINEAR
100590	Substance use and addictions	Red wine intake	CAT-SIN	25943	0.00102117	0.000157629	0.0018847	0.0204693	ORDERED-LOGISTIC
41200#T313	Operations identified in register	Operative procedures - main OPCS: T31.3 Excision of lesion of anterior abdominal wall NEC	CAT-MUL	181235/83(181318)	0.0231296	0.0035704	0.042708	0.0205112	LOGISTIC-BINARY
41200#V348	Operations identified in register	Operative procedures - main OPCS: V34.8 Other specified revisional excision of lumbar intervertebral disc	CAT-MUL	181308/10(181318)	0.0671319	0.0104905	0.124173	0.0205174	LOGISTIC-BINARY
25296	Abdominal and brain MRI	Mean L3 in middle cerebellar peduncle on FA skeleton	CONTINUOUS	4789	0.00165043	0.000254349	0.00304652	0.0205412	ORDERED-LOGISTIC
12681	Objective measures of cardiovacular health	Augmentation index for PWA	CONTINUOUS	6686	0.00254603	0.000391262	0.0047008	0.0205735	LINEAR
41204#D237	Admission and discharge from hospitals	Diagnoses - secondary ICD10: D23.7 Skin of lower limb, including hip	CAT-MUL	181256/62(181318)	0.0267602	0.00411761	0.0494307	0.02061	LOGISTIC-BINARY
41204#I443	Admission and discharge from hospitals	Diagnoses - secondary ICD10: I44.3 Other and unspecified atrioventricular block	CAT-MUL	181302/16(181318)	0.0528951	0.00819894	0.0977905	0.0206138	LOGISTIC-BINARY
1150-2	Lifestyle and environment	Usual side of head for mobile phone use	CAT-SIN	89065/152954	-999	-999	-999	0.020631	MULTINOMIAL-LOGISTIC
41202#I509	Admission and discharge from hospitals	Diagnoses - main ICD10: I50.9 Heart failure, unspecified	CAT-MUL	181249/69(181318)	0.0254127	0.00390642	0.046952	0.0206528	LOGISTIC-BINARY
41210#Y713	Operations identified in register	Operative procedures - secondary OPCS: Y71.3 Revisional operations NOC	CAT-MUL	180297/1021(181318)	0.00661236	0.00101248	0.0122138	0.0206664	LOGISTIC-BINARY
41204#K518	Admission and discharge from hospitals	Diagnoses - secondary ICD10: K51.8 Other ulcerative colitis	CAT-MUL	181297/21(181318)	-0.0457173	-0.0844155	-0.00696335	0.0206743	LOGISTIC-BINARY
22617#5249	Sociodemographic characteristics	Job SOC coding: Electrical/electronics engineers n.e.c.	CAT-MUL	46666/19(46685)	-0.0481886	-0.0891539	-0.00739624	0.0208149	LOGISTIC-BINARY
41200#T242	Operations identified in register	Operative procedures - main OPCS: T24.2 Repair of umbilical hernia using insert of prosthetic material	CAT-MUL	181094/224(181318)	0.0140864	0.0021395	0.0260416	0.0208658	LOGISTIC-BINARY
41210#H359	Operations identified in register	Operative procedures - secondary OPCS: H35.9 Unspecified fixation of rectum for prolapse	CAT-MUL	181307/11(181318)	0.0641581	0.0099695	0.118976	0.0209697	LOGISTIC-BINARY
25637	Abdominal and brain MRI	Weighted-mean L3 in tract inferior longitudinal fasciculus (left)	CONTINUOUS	4789	0.0016581	0.000250027	0.00306617	0.02104	ORDERED-LOGISTIC
41202#Z128	Admission and discharge from hospitals	Diagnoses - main ICD10: Z12.8 Special screening examination for neoplasm of other sites	CAT-MUL	181255/63(181318)	0.0265156	0.00399766	0.0490678	0.0210965	LOGISTIC-BINARY
4269	Eyesight and hearing measures	Number of triplets attempted (left)	INTEGER	58680	-0.00165092	-0.00305425	-0.000247598	0.0211244	ORDERED-LOGISTIC
41202#K429	Admission and discharge from hospitals	Diagnoses - main ICD10: K42.9 Umbilical hernia without obstruction or gangrene	CAT-MUL	180780/538(181318)	0.00906673	0.00135851	0.0167781	0.0211607	LOGISTIC-BINARY
40002#E119	Death register	Contributory (secondary) causes of death: ICD10: E11.9 Without complications	CAT-MUL	181269/49(181318)	0.0304104	0.00457933	0.0563122	0.0211929	LOGISTIC-BINARY
41210#F094	Operations identified in register	Operative procedures - secondary OPCS: F09.4 Surgical removal of tooth NEC	CAT-MUL	181199/119(181318)	0.0191981	0.00287008	0.0355376	0.021239	LOGISTIC-BINARY
41200#W153	Operations identified in register	Operative procedures - main OPCS: W15.3 Osteotomy of first metatarsal bone NEC	CAT-MUL	180386/932(181318)	0.00689348	0.00102592	0.012763	0.0213182	LOGISTIC-BINARY
25821	Abdominal and brain MRI	Volume of grey matter in Supramarginal Gyrus, posterior division (right)	CONTINUOUS	5364	0.00278941	0.000414713	0.00516411	0.02133	LINEAR
41205#6235	Admission and discharge from hospitals	Diagnoses - secondary ICD9: 6235 Leukorrhoea, not specified as infective	CAT-MUL	181279/39(181318)	-0.0333606	-0.0618024	-0.00492338	0.021444	LOGISTIC-BINARY
20002#1113	Self-reported health and diagnoses	Non-cancer illness code, self-reported": emphysema/chronic bronchitis	CAT-MUL	179223/2078(181301)	0.0046278	0.000684099	0.00857252	0.0214606	LOGISTIC-BINARY
41202#C155	Admission and discharge from hospitals	Diagnoses - main ICD10: C15.5 Lower third of oesophagus	CAT-MUL	181257/61(181318)	0.0270919	0.00401039	0.0502177	0.021535	LOGISTIC-BINARY
41202#B99	Admission and discharge from hospitals	Diagnoses - main ICD10: B99 Other and unspecified infectious diseases	CAT-MUL	181308/10(181318)	0.0671215	0.0101492	0.124846	0.0216286	LOGISTIC-BINARY
102820	Characteristics of diet	Hard cheese intake	CAT-SIN	25943	-0.000798463	-0.00148013	-0.000116795	0.0216941	ORDERED-LOGISTIC
41210#X312	Operations identified in register	Operative procedures - secondary OPCS: X31.2 Intravenous pyelography	CAT-MUL	181162/156(181318)	0.0167182	0.00244445	0.0310036	0.021749	LOGISTIC-BINARY
41200#C891	Operations identified in register	Operative procedures - main OPCS: C89.1 Insertion of sustained release device into posterior segment of eye	CAT-MUL	181306/12(181318)	0.0606287	0.0088507	0.112487	0.0218631	LOGISTIC-BINARY
41202#M224	Admission and discharge from hospitals	Diagnoses - main ICD10: M22.4 Chondromalacia patellae	CAT-MUL	181216/102(181318)	-0.0206142	-0.0382346	-0.00298239	0.0218824	LOGISTIC-BINARY
41203#5990	Admission and discharge from hospitals	Diagnoses - main ICD9: 5990 Urinary tract infection, site not specified	CAT-MUL	181219/99(181318)	-0.021029	-0.039027	-0.0030411	0.0219588	LOGISTIC-BINARY
20010	Operations identified in register	Interpolated Year when operation took place	CONTINUOUS	148407	0.000525025	7.57477e-05	0.000974303	0.0219978	LINEAR
23309	Anthropometric and adiposity related traits	Ribs bone area	CONTINUOUS	1937	0.00446457	0.000642547	0.00828659	0.0220764	LINEAR
24006	Lifestyle and environment	Particulate matter air pollution (pm2.5); 2010	CONTINUOUS	165781	0.000506887	7.28352e-05	0.000940938	0.0220882	LINEAR
41203#5198	Admission and discharge from hospitals	Diagnoses - main ICD9: 5198 Other diseases of respiratory system, not elsewhere classified	CAT-MUL	181308/10(181318)	0.066658	0.00983423	0.124186	0.0221926	LOGISTIC-BINARY
41202#Z000	Admission and discharge from hospitals	Diagnoses - main ICD10: Z00.0 General medical examination	CAT-MUL	181304/14(181318)	-0.0556896	-0.103549	-0.00802881	0.0221971	LOGISTIC-BINARY
22601#11323222	Sociodemographic characteristics	Job coding: sales or marketing manager/director, export/import manager, business development manager, advertising/commercial manager	CAT-MUL	46024/661(46685)	-0.00815298	-0.0151428	-0.00116323	0.0222399	LOGISTIC-BINARY
22617#1132	Sociodemographic characteristics	Job SOC coding: Marketing and sales managers	CAT-MUL	46024/661(46685)	-0.00815298	-0.0151428	-0.00116323	0.0222399	LOGISTIC-BINARY
25275	Abdominal and brain MRI	Mean L2 in posterior corona radiata on FA skeleton (left)	CONTINUOUS	4789	-0.00162773	-0.0030228	-0.000232668	0.0222461	ORDERED-LOGISTIC
41202#K118	Admission and discharge from hospitals	Diagnoses - main ICD10: K11.8 Other diseases of salivary glands	CAT-MUL	181273/45(181318)	0.0310296	0.00442686	0.0576796	0.0223536	LOGISTIC-BINARY
41203#6189	Admission and discharge from hospitals	Diagnoses - main ICD9: 6189 Genital prolapse, unspecified	CAT-MUL	181305/13(181318)	-0.0578478	-0.107731	-0.00830667	0.022365	LOGISTIC-BINARY
41200#O071	Operations identified in register	Operative procedures - main OPCS: O07.1 Primary hybrid prosthetic replacement of shoulder joint using cemented glenoid component	CAT-MUL	181298/20(181318)	-0.0465434	-0.0865448	-0.0066033	0.0224093	LOGISTIC-BINARY
25311	Abdominal and brain MRI	Mean L3 in cerebral peduncle on FA skeleton (left)	CONTINUOUS	4789	0.00161577	0.000228795	0.00300274	0.0224552	ORDERED-LOGISTIC
41202#H259	Admission and discharge from hospitals	Diagnoses - main ICD10: H25.9 Senile cataract, unspecified	CAT-MUL	180773/545(181318)	0.00894886	0.00126241	0.0166403	0.0225382	LOGISTIC-BINARY
20110#8	Family history	Illnesses of mother: High blood pressure	CAT-MUL	113733/57468(171201)	0.00106647	0.000150035	0.00198296	0.0225614	LOGISTIC-BINARY
41210#K512	Operations identified in register	Operative procedures - secondary OPCS: K51.2 Intravascular ultrasound of coronary artery	CAT-MUL	181282/36(181318)	-0.0344549	-0.0640501	-0.00482793	0.0225633	LOGISTIC-BINARY
41200#D124	Operations identified in register	Operative procedures - main OPCS: D12.4 Exploration of mastoid	CAT-MUL	181300/18(181318)	0.0492835	0.00703734	0.0917909	0.0225779	LOGISTIC-BINARY
41200#A528	Operations identified in register	Operative procedures - main OPCS: A52.8 Other specified therapeutic epidural injection	CAT-MUL	181086/232(181318)	0.0136419	0.00191542	0.0253752	0.022633	LOGISTIC-BINARY
41202#H749	Admission and discharge from hospitals	Diagnoses - main ICD10: H74.9 Disorder of middle ear and mastoid, unspecified	CAT-MUL	181299/19(181318)	0.04767	0.00670006	0.0887632	0.0227545	LOGISTIC-BINARY
41203#2189	Admission and discharge from hospitals	Diagnoses - main ICD9: 2189 Uterine leiomyoma	CAT-MUL	181014/304(181318)	0.0119683	0.00167185	0.0222777	0.0227897	LOGISTIC-BINARY
41210#Y508	Operations identified in register	Operative procedures - secondary OPCS: Y50.8 Other specified approach through abdominal cavity	CAT-MUL	177379/3939(181318)	0.00334164	0.000464887	0.00621889	0.0228076	LOGISTIC-BINARY
41202#H669	Admission and discharge from hospitals	Diagnoses - main ICD10: H66.9 Otitis media, unspecified	CAT-MUL	181189/129(181318)	0.0182274	0.00253669	0.0339305	0.0228481	LOGISTIC-BINARY
41204#Z720	Admission and discharge from hospitals	Diagnoses - secondary ICD10: Z72.0 Tobacco use	CAT-MUL	177404/3914(181318)	0.00334842	0.000463291	0.00623405	0.0229266	LOGISTIC-BINARY
41202#M2566	Admission and discharge from hospitals	Diagnoses - main ICD10: M25.66 Stiffness of joint, not elsewhere classified (Lower leg)	CAT-MUL	181278/40(181318)	-0.0326492	-0.0607682	-0.00449485	0.0229326	LOGISTIC-BINARY
25733	Abdominal and brain MRI	Amount of warping applied to non-linearly align T1 brain image to standard-space	CONTINUOUS	5364	0.00277132	0.000382906	0.00515973	0.0229636	LINEAR
41204#N951	Admission and discharge from hospitals	Diagnoses - secondary ICD10: N95.1 Menopausal and female climacteric states	CAT-MUL	181265/53(181318)	-0.028358	-0.0527946	-0.00390687	0.0229689	LOGISTIC-BINARY
41202#T853	Admission and discharge from hospitals	Diagnoses - main ICD10: T85.3 Mechanical complication of other ocular prosthetic devices, imnplants and grafts	CAT-MUL	181265/53(181318)	0.0284542	0.00394187	0.053012	0.0230129	LOGISTIC-BINARY
20003#1140916356	Self-reported use of medications	Treatment/medication code: losartan	CAT-MUL	179778/1523(181301)	0.00533475	0.000733411	0.00993747	0.0230835	LOGISTIC-BINARY
41202#I050	Admission and discharge from hospitals	Diagnoses - main ICD10: I05.0 Mitral stenosis	CAT-MUL	181292/26(181318)	-0.0405638	-0.0756041	-0.00553901	0.0231988	LOGISTIC-BINARY
103220	Characteristics of diet	Shellfish intake	CAT-SIN	25936	0.00382729	0.000522814	0.00713176	0.0232098	ORDERED-LOGISTIC
6140#2	Sociodemographic characteristics	Heating type(s) in home: Electric storage heaters	CAT-MUL	58094/1563(59657)	0.00528699	0.000720251	0.00985393	0.0232615	LOGISTIC-BINARY
25224	Abdominal and brain MRI	Mean L1 in superior corona radiata on FA skeleton (right)	CONTINUOUS	4789	0.00160586	0.000218916	0.0029928	0.0232904	ORDERED-LOGISTIC
41204#T424	Admission and discharge from hospitals	Diagnoses - secondary ICD10: T42.4 Benzodiazepines	CAT-MUL	181181/137(181318)	0.0176951	0.00241003	0.0329895	0.0233053	LOGISTIC-BINARY
41205#E8786	Admission and discharge from hospitals	Diagnoses - secondary ICD9: E8786 Abn. reaction to part/total remov other organ without misadventure at tim	CAT-MUL	181269/49(181318)	-0.0293685	-0.0547873	-0.00396246	0.0234686	LOGISTIC-BINARY
41202#C431	Admission and discharge from hospitals	Diagnoses - main ICD10: C43.1 Malignant melanoma of eyelid, including canthus	CAT-MUL	181305/13(181318)	-0.0572939	-0.10689	-0.00767691	0.023527	LOGISTIC-BINARY
41204#K045	Admission and discharge from hospitals	Diagnoses - secondary ICD10: K04.5 Chronic apical periodontitis	CAT-MUL	181300/18(181318)	0.0486287	0.00658154	0.0907534	0.0235273	LOGISTIC-BINARY
41202#K297	Admission and discharge from hospitals	Diagnoses - main ICD10: K29.7 Gastritis, unspecified	CAT-MUL	177466/3852(181318)	0.00336142	0.000452126	0.00627125	0.0235518	LOGISTIC-BINARY
20003#1140861996	Self-reported use of medications	Treatment/medication code: salbulin 100micrograms inhaler	CAT-MUL	181271/30(181301)	-0.0375347	-0.0700185	-0.00502566	0.0235643	LOGISTIC-BINARY
41229#5PF	Admission and discharge from hospitals	PCT responsible for patient data: SANDWELL PCT	CAT-MUL	180622/696(181318)	0.00782767	0.00104983	0.0146081	0.0236273	LOGISTIC-BINARY
41200#J184	Operations identified in register	Operative procedures - main OPCS: J18.4 Partial cholecystectomy and exploration of common bile duct	CAT-MUL	181308/10(181318)	-0.0658032	-0.123049	-0.0089127	0.0236472	LOGISTIC-BINARY
41202#K918	Admission and discharge from hospitals	Diagnoses - main ICD10: K91.8 Other postprocedural disorders of digestive system, not elsewhere classified	CAT-MUL	181149/169(181318)	0.0159052	0.00212936	0.0296913	0.0236908	LOGISTIC-BINARY
41200#W903	Operations identified in register	Operative procedures - main OPCS: W90.3 Injection of therapeutic substance into joint	CAT-MUL	177384/3934(181318)	0.00331925	0.000443224	0.00619578	0.0237077	LOGISTIC-BINARY
41202#N811	Admission and discharge from hospitals	Diagnoses - main ICD10: N81.1 Cystocele	CAT-MUL	178779/2539(181318)	0.00412786	0.000549787	0.00770677	0.0237628	LOGISTIC-BINARY
41210#W381	Operations identified in register	Operative procedures - secondary OPCS: W38.1 Primary total prosthetic replacement of hip joint not using cement	CAT-MUL	181308/10(181318)	0.0658701	0.00894142	0.123251	0.023817	LOGISTIC-BINARY
41200#W822	Operations identified in register	Operative procedures - main OPCS: W82.2 Endoscopic resection of semilunar cartilage NEC	CAT-MUL	177145/4173(181318)	0.00322062	0.000426917	0.00601478	0.0238589	LOGISTIC-BINARY
41204#K593	Admission and discharge from hospitals	Diagnoses - secondary ICD10: K59.3 Megacolon, not elsewhere classified	CAT-MUL	181263/55(181318)	0.0280559	0.00373906	0.0524174	0.0238612	LOGISTIC-BINARY
22506-114	Substance use and addictions	Tobacco smoking	CAT-SIN	30533/47213	-999	-999	-999	0.0238659	MULTINOMIAL-LOGISTIC
41202#O829	Admission and discharge from hospitals	Diagnoses - main ICD10: O82.9 Delivery by Caesarean section, unspecified	CAT-MUL	181296/22(181318)	-0.0437172	-0.0816122	-0.00575909	0.0238785	LOGISTIC-BINARY
20110#5	Family history	Illnesses of mother: Breast cancer	CAT-MUL	155891/14439(170330)	0.00178846	0.000236799	0.0033403	0.0238862	LOGISTIC-BINARY
41210#X559	Operations identified in register	Operative procedures - secondary OPCS: X55.9 Unspecified other operations on unspecified organ	CAT-MUL	181300/18(181318)	-0.0486059	-0.0910009	-0.00654876	0.0239101	LOGISTIC-BINARY
25426	Abdominal and brain MRI	Mean OD in cingulum cingulate gyrus on FA skeleton (right)	CONTINUOUS	4789	0.00295487	0.000389941	0.00551981	0.0239591	LINEAR
41200#M193	Operations identified in register	Operative procedures - main OPCS: M19.3 Revision of urinary diversion	CAT-MUL	181304/14(181318)	0.0552491	0.00735463	0.103335	0.0240411	LOGISTIC-BINARY
41210#G611	Operations identified in register	Operative procedures - secondary OPCS: G61.1 Bypass of jejunum by anastomosis of jejunum to jejunum	CAT-MUL	181298/20(181318)	0.0458107	0.00602119	0.085619	0.0240703	LOGISTIC-BINARY
41200#S108	Operations identified in register	Operative procedures - main OPCS: S10.8 Other specified other destruction of lesion of skin of head or neck	CAT-MUL	181307/11(181318)	0.0618148	0.00814233	0.115654	0.0241355	LOGISTIC-BINARY
20429	Self-reported mental health and traumatic events	Easily tired during worst period of anxiety	CAT-SIN	4957/15370(20327)	0.00334053	0.000435825	0.00624607	0.0242073	LOGISTIC-BINARY
41200#V224	Operations identified in register	Operative procedures - main OPCS: V22.4 Primary anterior corpectomy of cervical spine with reconstruction HFQ	CAT-MUL	181308/10(181318)	0.0656164	0.00873822	0.122967	0.0242316	LOGISTIC-BINARY
20003#1140917428	Self-reported use of medications	Treatment/medication code: angitil sr 90 m/r capsule	CAT-MUL	181250/51(181301)	0.0288074	0.00377538	0.0538984	0.0242441	LOGISTIC-BINARY
41204#D66	Admission and discharge from hospitals	Diagnoses - secondary ICD10: D66 Hereditary factor VIII deficiency	CAT-MUL	181302/16(181318)	0.0511733	0.00668994	0.0957125	0.0242464	LOGISTIC-BINARY
41200#T522	Operations identified in register	Operative procedures - main OPCS: T52.2 Revision of palmar fasciectomy	CAT-MUL	181295/23(181318)	0.0440055	0.00580396	0.0824078	0.0242809	LOGISTIC-BINARY
41204#K720	Admission and discharge from hospitals	Diagnoses - secondary ICD10: K72.0 Acute and subacute hepatic failure	CAT-MUL	181303/15(181318)	-0.0526929	-0.0985825	-0.00682332	0.0243141	LOGISTIC-BINARY
103070	Characteristics of diet	Bacon intake	CAT-SIN	25940	-0.00137037	-0.00256306	-0.000177672	0.0243322	ORDERED-LOGISTIC
41210#Z843	Operations identified in register	Operative procedures - secondary OPCS: Z84.3 Hip joint	CAT-MUL	179532/1786(181318)	0.00487333	0.000630042	0.00911769	0.0244038	LOGISTIC-BINARY
41204#N998	Admission and discharge from hospitals	Diagnoses - secondary ICD10: N99.8 Other postprocedural disorders of genito-urinary system	CAT-MUL	181283/35(181318)	0.0346226	0.00447898	0.064812	0.0244697	LOGISTIC-BINARY
20003#1140888560	Self-reported use of medications	Treatment/medication code: perindopril	CAT-MUL	179531/1770(181301)	0.00489858	0.000630464	0.00916788	0.0245007	LOGISTIC-BINARY
41202#M1907	Admission and discharge from hospitals	Diagnoses - main ICD10: M19.07 Primary arthrosis of other joints (Ankle and foot)	CAT-MUL	181149/169(181318)	0.0157431	0.00201555	0.0294814	0.0246471	LOGISTIC-BINARY
20003#1141167594	Self-reported use of medications	Treatment/medication code: qvar 50 inhaler	CAT-MUL	180502/799(181301)	0.00725193	0.000925141	0.0135807	0.0246874	LOGISTIC-BINARY
41248#9001	Admission and discharge from hospitals	Destinations on discharge from hospital (recoded): Hospice: Non-NHS	CAT-MUL	180530/40(180570)	0.0323304	0.00413972	0.0605634	0.0246929	LOGISTIC-BINARY
40006#D071	Cancer register	Type of cancer: ICD10: D07.1 Vulva	CAT-MUL	181238/80(181318)	-0.0227506	-0.0426158	-0.00287551	0.0248211	LOGISTIC-BINARY
41203#8246	Admission and discharge from hospitals	Diagnoses - main ICD9: 8246 Fracture of ankle - trimalleolar, closed	CAT-MUL	181308/10(181318)	0.0652438	0.00854556	0.12266	0.0248422	LOGISTIC-BINARY
41204#D721	Admission and discharge from hospitals	Diagnoses - secondary ICD10: D72.1 Eosinophilia	CAT-MUL	181303/15(181318)	0.0528894	0.00677151	0.0992634	0.0249374	LOGISTIC-BINARY
25470	Abdominal and brain MRI	Mean ISOVF in sagittal stratum on FA skeleton (right)	CONTINUOUS	4789	-0.00293943	-0.00550853	-0.000370333	0.0249387	LINEAR
22608#0	Sociodemographic characteristics	Workplace very hot: Rarely/never	CAT-MUL	11091/35394(46485)	-0.00221904	-0.00416058	-0.000277978	0.0250633	LOGISTIC-BINARY
41204#N393	Admission and discharge from hospitals	Diagnoses - secondary ICD10: N39.3 Stress incontinence	CAT-MUL	180005/1313(181318)	0.00565373	0.000707767	0.010601	0.0250814	LOGISTIC-BINARY
20003#1141157324	Self-reported use of medications	Treatment/medication code: loratadine product	CAT-MUL	181256/45(181301)	-0.0302994	-0.0568063	-0.00377714	0.0250967	LOGISTIC-BINARY
41204#Z031	Admission and discharge from hospitals	Diagnoses - secondary ICD10: Z03.1 Observation for suspected malignant neoplasm	CAT-MUL	181255/63(181318)	0.0257223	0.00322609	0.0482541	0.0251353	LOGISTIC-BINARY
22601#24213281	Sociodemographic characteristics	Job coding: chartered/certified accountant, auditor, company accountant, articled/audit clerk, official receiver	CAT-MUL	45960/725(46685)	0.00761979	0.000949897	0.0142941	0.025193	LOGISTIC-BINARY
22617#2421	Sociodemographic characteristics	Job SOC coding: Chartered and certified accountants	CAT-MUL	45960/725(46685)	0.00761979	0.000949897	0.0142941	0.025193	LOGISTIC-BINARY
41204#C508	Admission and discharge from hospitals	Diagnoses - secondary ICD10: C50.8 Overlapping lesion of breast	CAT-MUL	181255/63(181318)	-0.0255618	-0.0479469	-0.00316648	0.0252406	LOGISTIC-BINARY
41204#M234	Admission and discharge from hospitals	Diagnoses - secondary ICD10: M23.4 Loose body in knee	CAT-MUL	181202/116(181318)	-0.0188905	-0.0354343	-0.00233791	0.0252562	LOGISTIC-BINARY
41204#R470	Admission and discharge from hospitals	Diagnoses - secondary ICD10: R47.0 Dysphasia and aphasia	CAT-MUL	181136/182(181318)	0.0151394	0.00187612	0.0284129	0.0253269	LOGISTIC-BINARY
41200#U205	Operations identified in register	Operative procedures - main OPCS: U20.5 Stress echocardiography	CAT-MUL	181086/232(181318)	-0.0133515	-0.0250529	-0.00164556	0.0253549	LOGISTIC-BINARY
20003#1141152998	Self-reported use of medications	Treatment/medication code: irbesartan	CAT-MUL	180223/1078(181301)	0.00622941	0.000769308	0.0116913	0.0253633	LOGISTIC-BINARY
41210#Z503	Operations identified in register	Operative procedures - secondary OPCS: Z50.3 Skin of finger	CAT-MUL	179904/1414(181318)	0.00543116	0.00066917	0.0101944	0.0253973	LOGISTIC-BINARY
41204#Q858	Admission and discharge from hospitals	Diagnoses - secondary ICD10: Q85.8 Other phakomatoses, not elsewhere classified	CAT-MUL	181307/11(181318)	0.0614109	0.00764373	0.115381	0.0253984	LOGISTIC-BINARY
41202#O281	Admission and discharge from hospitals	Diagnoses - main ICD10: O28.1 Abnormal biochemical finding on antenatal screening of mother	CAT-MUL	181286/32(181318)	-0.0362445	-0.0679677	-0.00439159	0.0254473	LOGISTIC-BINARY
41210#T861	Operations identified in register	Operative procedures - secondary OPCS: T86.1 Sampling of cervical lymph nodes	CAT-MUL	181304/14(181318)	0.0545416	0.00677521	0.102496	0.0254663	LOGISTIC-BINARY
23253	Anthropometric and adiposity related traits	Arm fat mass (right)	INTEGER	1631	0.00497635	0.000611391	0.00934131	0.0254769	LINEAR
25342	Abdominal and brain MRI	Mean L3 in tapetum on FA skeleton (right)	CONTINUOUS	4789	0.00159842	0.000196483	0.00300035	0.0254835	ORDERED-LOGISTIC
41200#G305	Operations identified in register	Operative procedures - main OPCS: G30.5 Maintenance of gastric band	CAT-MUL	181293/25(181318)	0.0406457	0.00499462	0.0763797	0.0255702	LOGISTIC-BINARY
41210#Z448	Operations identified in register	Operative procedures - secondary OPCS: Z44.8 Specified vagina NEC	CAT-MUL	181297/21(181318)	-0.0442061	-0.0830274	-0.00539299	0.0255849	LOGISTIC-BINARY
41204#T435	Admission and discharge from hospitals	Diagnoses - secondary ICD10: T43.5 Other and unspecified antipsychotics and neuroleptics	CAT-MUL	181276/42(181318)	0.0312136	0.00380057	0.0586412	0.0256802	LOGISTIC-BINARY
25396	Abdominal and brain MRI	Mean OD in splenium of corpus callosum on FA skeleton	CONTINUOUS	4789	-0.00290674	-0.00546115	-0.00035234	0.0257356	LINEAR
6138#1	Sociodemographic characteristics	Qualifications: College or University degree	CAT-MUL	124738/54949(179687)	-0.00105143	-0.00197549	-0.000127399	0.0257364	LOGISTIC-BINARY
20003#1141165512	Self-reported use of medications	Treatment/medication code: kapake capsule	CAT-MUL	181267/34(181301)	0.0348266	0.00424103	0.0654626	0.0257446	LOGISTIC-BINARY
41201#V031	Admission and discharge from hospitals	External causes: V03.1 Traffic accident	CAT-MUL	181214/104(181318)	0.0198827	0.00240954	0.037371	0.0257892	LOGISTIC-BINARY
41200#E242	Operations identified in register	Operative procedures - main OPCS: E24.2 Endoscopic extirpation of lesion of pharynx NEC	CAT-MUL	181299/19(181318)	0.0466568	0.00561269	0.0878176	0.0260709	LOGISTIC-BINARY
41210#Y037	Operations identified in register	Operative procedures - secondary OPCS: Y03.7 Removal of prosthesis from organ NOC	CAT-MUL	180717/601(181318)	0.00826883	0.000976058	0.0155647	0.0262856	LOGISTIC-BINARY
41204#I978	Admission and discharge from hospitals	Diagnoses - secondary ICD10: I97.8 Other postprocedural disorders of circulatory system, not elsewhere classified	CAT-MUL	181302/16(181318)	-0.050591	-0.0952408	-0.00593321	0.0263404	LOGISTIC-BINARY
41201#Y495	Admission and discharge from hospitals	External causes: Y49.5 Other antipsychotics and neuroleptics	CAT-MUL	181294/24(181318)	0.0413837	0.00490289	0.0779567	0.0263539	LOGISTIC-BINARY
25444	Abdominal and brain MRI	Mean ISOVF in splenium of corpus callosum on FA skeleton	CONTINUOUS	4789	-0.00287523	-0.00541382	-0.000336642	0.0264359	LINEAR
41204#L82	Admission and discharge from hospitals	Diagnoses - secondary ICD10: L82 Seborrhoeic keratosis	CAT-MUL	181029/289(181318)	-0.0118836	-0.0223754	-0.00138889	0.0264388	LOGISTIC-BINARY
90075	Accelerometer	Wear duration during 15:00 - 15:59	CONTINUOUS	40165	0.000674821	7.88581e-05	0.00127078	0.0264686	ORDERED-LOGISTIC
41204#Q668	Admission and discharge from hospitals	Diagnoses - secondary ICD10: Q66.8 Other congenital deformities of feet	CAT-MUL	181289/29(181318)	0.0374966	0.00438697	0.0706523	0.0265405	LOGISTIC-BINARY
6152#8	Self-reported health and diagnoses	Blood clot, DVT, bronchitis, emphysema, asthma, rhinitis, eczema, allergy diagnosed by doctor": Asthma	CAT-MUL	158919/22193(181112)	0.00144696	0.000168201	0.00272583	0.0265749	LOGISTIC-BINARY
41204#D892	Admission and discharge from hospitals	Diagnoses - secondary ICD10: D89.2 Hypergammaglobulinaemia, unspecified	CAT-MUL	181280/38(181318)	0.0329185	0.00385238	0.0620738	0.0266454	LOGISTIC-BINARY
41229#5F5	Admission and discharge from hospitals	PCT responsible for patient data: SALFORD PCT	CAT-MUL	180645/673(181318)	0.00778393	0.000902122	0.0146682	0.0266557	LOGISTIC-BINARY
41202#M707	Admission and discharge from hospitals	Diagnoses - main ICD10: M70.7 Other bursitis of hip	CAT-MUL	181294/24(181318)	-0.0410837	-0.0774197	-0.00473682	0.0266901	LOGISTIC-BINARY
41210#Q223	Operations identified in register	Operative procedures - secondary OPCS: Q22.3 Bilateral oophorectomy NEC	CAT-MUL	181211/107(181318)	0.0194984	0.00225957	0.0367546	0.0267031	LOGISTIC-BINARY
41202#N730	Admission and discharge from hospitals	Diagnoses - main ICD10: N73.0 Acute parametritis and pelvic cellulitis	CAT-MUL	181302/16(181318)	0.052226	0.00611405	0.0985352	0.0267059	LOGISTIC-BINARY
41202#M2594	Admission and discharge from hospitals	Diagnoses - main ICD10: M25.94 Joint disorder, unspecified (Hand)	CAT-MUL	181307/11(181318)	-0.0604213	-0.113881	-0.00691282	0.0267074	LOGISTIC-BINARY
41204#Z955	Admission and discharge from hospitals	Diagnoses - secondary ICD10: Z95.5 Presence of coronary angioplasty implant and graft	CAT-MUL	180312/1006(181318)	0.00639688	0.00073709	0.012059	0.0267743	LOGISTIC-BINARY
40011#9650	Cancer register	Histology of cancer tumour: Hodgkin lymphoma, NOS	CAT-MUL	181285/33(181318)	-0.0355576	-0.0670178	-0.00404246	0.0268749	LOGISTIC-BINARY
25150	Abdominal and brain MRI	Mean MD in tapetum on FA skeleton (right)	CONTINUOUS	4789	0.00155281	0.000177925	0.0029277	0.0269004	ORDERED-LOGISTIC
41200#H021	Operations identified in register	Operative procedures - main OPCS: H02.1 Interval appendicectomy	CAT-MUL	181272/46(181318)	0.0299834	0.00343683	0.0565531	0.0269104	LOGISTIC-BINARY
41204#E870	Admission and discharge from hospitals	Diagnoses - secondary ICD10: E87.0 Hyperosmolality and hypernatraemia	CAT-MUL	181259/59(181318)	0.0262311	0.00300722	0.0494872	0.0269442	LOGISTIC-BINARY
41200#W691	Operations identified in register	Operative procedures - main OPCS: W69.1 Total synovectomy	CAT-MUL	181300/18(181318)	0.0476178	0.00549926	0.0899203	0.0270058	LOGISTIC-BINARY
41200#H531	Operations identified in register	Operative procedures - main OPCS: H53.1 Evacuation of perianal haematoma	CAT-MUL	181287/31(181318)	-0.0359833	-0.0678766	-0.00408022	0.0270204	LOGISTIC-BINARY
25705	Abdominal and brain MRI	Weighted-mean ISOVF in tract acoustic radiation (right)	CONTINUOUS	4789	-0.00291909	-0.00550703	-0.000331152	0.0270608	LINEAR
20003#1140881414	Self-reported use of medications	Treatment/medication code: gastrocote liquid	CAT-MUL	181267/34(181301)	0.0351764	0.0040243	0.0664132	0.0270857	LOGISTIC-BINARY
20003#1140879810	Self-reported use of medications	Treatment/medication code: nicardipine	CAT-MUL	181284/17(181301)	-0.0485786	-0.09176	-0.00545408	0.027249	LOGISTIC-BINARY
41201#Y838	Admission and discharge from hospitals	External causes: Y83.8 Other surgical procedures	CAT-MUL	179228/2090(181318)	-0.00441254	-0.00833311	-0.000491547	0.0273972	LOGISTIC-BINARY
41201#X600	Admission and discharge from hospitals	External causes: X60.0 Home	CAT-MUL	181110/208(181318)	0.0139067	0.00154254	0.0262793	0.0275413	LOGISTIC-BINARY
25505	Abdominal and brain MRI	Weighted-mean FA in tract medial lemniscus (left)	CONTINUOUS	4789	0.0029008	0.000320518	0.00548108	0.0275729	LINEAR
41210#Z941	Operations identified in register	Operative procedures - secondary OPCS: Z94.1 Bilateral operation	CAT-MUL	170585/10733(181318)	0.00199656	0.000220493	0.00377283	0.0275788	LOGISTIC-BINARY
41200#E082	Operations identified in register	Operative procedures - main OPCS: E08.2 Extirpation of lesion of internal nose NEC	CAT-MUL	181233/85(181318)	0.0217149	0.00239634	0.0410505	0.0276339	LOGISTIC-BINARY
41200#T252	Operations identified in register	Operative procedures - main OPCS: T25.2 Primary repair of incisional hernia using insert of prosthetic material	CAT-MUL	180837/481(181318)	0.00914263	0.00100434	0.0172845	0.0277088	LOGISTIC-BINARY
41210#R229	Operations identified in register	Operative procedures - secondary OPCS: R22.9 Unspecified vacuum delivery	CAT-MUL	181296/22(181318)	0.0428713	0.00471379	0.0810679	0.0277421	LOGISTIC-BINARY
20003#1140871682	Self-reported use of medications	Treatment/medication code: solpadol effervescent tablet	CAT-MUL	181266/35(181301)	-0.0337119	-0.0637643	-0.00366523	0.0278668	LOGISTIC-BINARY
20004#1616	Operations identified in register	Operation code: liver biopsy	CAT-MUL	181262/39(181301)	0.0325057	0.00355526	0.0615066	0.0278759	LOGISTIC-BINARY
41202#F331	Admission and discharge from hospitals	Diagnoses - main ICD10: F33.1 Recurrent depressive disorder, current episode moderate	CAT-MUL	181247/71(181318)	0.0237302	0.00258565	0.0448938	0.0279012	LOGISTIC-BINARY
25235	Abdominal and brain MRI	Mean L1 in cingulum cingulate gyrus on FA skeleton (left)	CONTINUOUS	4789	0.00155607	0.000169053	0.00294309	0.0279337	ORDERED-LOGISTIC
25823	Abdominal and brain MRI	Volume of grey matter in Angular Gyrus (right)	CONTINUOUS	5364	0.00268319	0.000290362	0.00507602	0.0279707	LINEAR
25310	Abdominal and brain MRI	Mean L3 in cerebral peduncle on FA skeleton (right)	CONTINUOUS	4789	-0.00155839	-0.002948	-0.000168776	0.0279933	ORDERED-LOGISTIC
41210#W154	Operations identified in register	Operative procedures - secondary OPCS: W15.4 Osteotomy of head of metatarsal bone	CAT-MUL	181173/145(181318)	0.0167317	0.00181231	0.031663	0.0280043	LOGISTIC-BINARY
22601#42173304	Sociodemographic characteristics	Job coding: typist, shorthand typist, transcriber, stenographer	CAT-MUL	43886/2799(46685)	-0.00392496	-0.00742634	-0.000423863	0.0280049	LOGISTIC-BINARY
22617#4217	Sociodemographic characteristics	Job SOC coding: Typists	CAT-MUL	43886/2799(46685)	-0.00392496	-0.00742634	-0.000423863	0.0280049	LOGISTIC-BINARY
41204#H259	Admission and discharge from hospitals	Diagnoses - secondary ICD10: H25.9 Senile cataract, unspecified	CAT-MUL	181289/29(181318)	0.0373547	0.00408657	0.0707463	0.0280144	LOGISTIC-BINARY
20002#1435	Self-reported health and diagnoses	Non-cancer illness code, self-reported": optic neuritis	CAT-MUL	181228/73(181301)	0.0233786	0.00253136	0.0442456	0.0280238	LOGISTIC-BINARY
41204#I429	Admission and discharge from hospitals	Diagnoses - secondary ICD10: I42.9 Cardiomyopathy, unspecified	CAT-MUL	181221/97(181318)	0.020319	0.00219953	0.038459	0.0280408	LOGISTIC-BINARY
100840	Characteristics of diet	Bran cereal intake	CAT-SIN	25943	-0.00114195	-0.00216089	-0.000123012	0.0280562	ORDERED-LOGISTIC
41210#U201	Operations identified in register	Operative procedures - secondary OPCS: U20.1 Transthoracic echocardiography	CAT-MUL	180035/1283(181318)	0.00560541	0.000602721	0.0106096	0.0281073	LOGISTIC-BINARY
41210#T858	Operations identified in register	Operative procedures - secondary OPCS: T85.8 Other specified block dissection of lymph nodes	CAT-MUL	181241/77(181318)	-0.022708	-0.0429749	-0.0024318	0.0281167	LOGISTIC-BINARY
41200#X701	Operations identified in register	Operative procedures - main OPCS: X70.1 Procurement of drugs for chemotherapy for neoplasm for regimens in Band 1	CAT-MUL	180901/417(181318)	0.00980916	0.00104833	0.0185743	0.0282369	LOGISTIC-BINARY
110001	Characteristics of diet	Invitation to complete online 24-hour recall dietary questionnaire, acceptance	CAT-SIN	71649/35611(107260)	-0.00129551	-0.00245317	-0.000137928	0.0282756	LOGISTIC-BINARY
41204#M2547	Admission and discharge from hospitals	Diagnoses - secondary ICD10: M25.47 Effusion of joint (Ankle and foot)	CAT-MUL	181276/42(181318)	-0.0307341	-0.0582094	-0.00325569	0.0283349	LOGISTIC-BINARY
6162#1	Lifestyle and environment	Types of transport used (excluding work): Car/motor vehicle	CAT-MUL	36536/143931(180467)	-0.00117154	-0.00221934	-0.000123829	0.0284128	LOGISTIC-BINARY
41204#H905	Admission and discharge from hospitals	Diagnoses - secondary ICD10: H90.5 Sensorineural hearing loss, unspecified	CAT-MUL	181251/67(181318)	0.0243546	0.002569	0.0461644	0.0285294	LOGISTIC-BINARY
6771	Measures of cognition and aging	Errors before selecting correct item in alphanumeric path (trail #2)	INTEGER	1166	0.00321132	0.000340727	0.00608191	0.028533	ORDERED-LOGISTIC
41202#C181	Admission and discharge from hospitals	Diagnoses - main ICD10: C18.1 Appendix	CAT-MUL	181287/31(181318)	0.035897	0.00379775	0.0680726	0.0285626	LOGISTIC-BINARY
22408	Abdominal and brain MRI	Abdominal subcutaneous adipose tissue volume (ASAT)	CONTINUOUS	2256	0.00415695	0.000432795	0.00788111	0.0287056	LINEAR
41203#5419	Admission and discharge from hospitals	Diagnoses - main ICD9: 5419 Appendicitis, unqualified	CAT-MUL	181288/30(181318)	-0.0363142	-0.0689119	-0.00378217	0.0287491	LOGISTIC-BINARY
22643	Sociodemographic characteristics	Number of night shifts worked monthly during mixed shift periods	INTEGER	7670	0.00225887	0.000233889	0.00428385	0.0287954	LINEAR
25115	Abdominal and brain MRI	Mean MD in inferior cerebellar peduncle on FA skeleton (left)	CONTINUOUS	4789	-0.00154832	-0.00293634	-0.000160296	0.0288384	ORDERED-LOGISTIC
6147#6	Self-reported health and diagnoses	Reason for glasses/contact lenses: For a 'lazy' eye or an eye with poor vision since childhood (called 'amblyopia')	CAT-MUL	179092/1479(180571)	-0.00518899	-0.00984791	-0.000529415	0.0290349	LOGISTIC-BINARY
20003#1140882272	Self-reported use of medications	Treatment/medication code: oramorph 10mg/5ml oral solution	CAT-MUL	181248/53(181301)	0.0275064	0.00281242	0.0522219	0.0290932	LOGISTIC-BINARY
24003	Lifestyle and environment	Nitrogen dioxide air pollution; 2010	CONTINUOUS	178954	0.000465723	4.73807e-05	0.000884066	0.0291137	LINEAR
104130	Characteristics of diet	Beetroot intake	CAT-SIN	25935	0.00137523	0.000139935	0.00261053	0.0291163	ORDERED-LOGISTIC
41200#A572	Operations identified in register	Operative procedures - main OPCS: A57.2 Rhizotomy of spinal nerve root	CAT-MUL	181307/11(181318)	0.0600419	0.00620492	0.114162	0.0291699	LOGISTIC-BINARY
41202#R51	Admission and discharge from hospitals	Diagnoses - main ICD10: R51 Headache	CAT-MUL	178750/2568(181318)	0.00394392	0.000399844	0.00748871	0.0291921	LOGISTIC-BINARY
100290	Characteristics of diet	Cappuccino intake	CAT-SIN	25938	-0.00143409	-0.00272299	-0.000145181	0.0292093	ORDERED-LOGISTIC
25280	Abdominal and brain MRI	Mean L2 in external capsule on FA skeleton (right)	CONTINUOUS	4789	0.00155686	0.000157877	0.00295584	0.0292181	ORDERED-LOGISTIC
41210#S359	Operations identified in register	Operative procedures - secondary OPCS: S35.9 Unspecified split autograft of skin	CAT-MUL	181182/136(181318)	-0.0169949	-0.0322701	-0.00171527	0.0292283	LOGISTIC-BINARY
41202#O48	Admission and discharge from hospitals	Diagnoses - main ICD10: O48 Prolonged pregnancy	CAT-MUL	180897/421(181318)	-0.00972679	-0.0184743	-0.000977369	0.0293153	LOGISTIC-BINARY
41202#H000	Admission and discharge from hospitals	Diagnoses - main ICD10: H00.0 Hordeolum and other deep inflammation of eyelid	CAT-MUL	181263/55(181318)	-0.0266673	-0.0506442	-0.00266859	0.0293322	LOGISTIC-BINARY
41204#J101	Admission and discharge from hospitals	Diagnoses - secondary ICD10: J10.1 Influenza with other respiratory manifestations, influenza virus identified	CAT-MUL	181305/13(181318)	-0.0544889	-0.10349	-0.00541329	0.0293471	LOGISTIC-BINARY
41210#T761	Operations identified in register	Operative procedures - secondary OPCS: T76.1 Microvascular free tissue transfer of flap of muscle	CAT-MUL	181305/13(181318)	-0.0548502	-0.104237	-0.00548189	0.0293753	LOGISTIC-BINARY
41201#X629	Admission and discharge from hospitals	External causes: X62.9 Unspecified place	CAT-MUL	181267/51(181318)	0.0280925	0.00282567	0.0533915	0.0294193	LOGISTIC-BINARY
41202#S531	Admission and discharge from hospitals	Diagnoses - main ICD10: S53.1 Dislocation of elbow, unspecified	CAT-MUL	181281/37(181318)	0.0331352	0.00333268	0.0629965	0.0294722	LOGISTIC-BINARY
20003#1140864196	Self-reported use of medications	Treatment/medication code: climagest 1mg tablet	CAT-MUL	181122/179(181301)	0.0148457	0.0014813	0.0282194	0.0295195	LOGISTIC-BINARY
25325	Abdominal and brain MRI	Mean L3 in posterior thalamic radiation on FA skeleton (left)	CONTINUOUS	4789	0.00154197	0.000153752	0.00293018	0.0295235	ORDERED-LOGISTIC
41204#Z966	Admission and discharge from hospitals	Diagnoses - secondary ICD10: Z96.6 Presence of orthopaedic joint implants	CAT-MUL	176843/4475(181318)	0.00302329	0.000299191	0.00574792	0.0296265	LOGISTIC-BINARY
41210#K634	Operations identified in register	Operative procedures - secondary OPCS: K63.4 Coronary arteriography using two catheters	CAT-MUL	180474/844(181318)	0.00686127	0.000678998	0.0130462	0.0296465	LOGISTIC-BINARY
680-1	Sociodemographic characteristics	Own or rent accommodation lived in	CAT-SIN	100748/179229	-999	-999	-999	0.0296799	MULTINOMIAL-LOGISTIC
41203#6270	Admission and discharge from hospitals	Diagnoses - main ICD9: 6270 Premenopausal menorrhagia	CAT-MUL	181298/20(181318)	-0.0440294	-0.0837881	-0.00427335	0.0298801	LOGISTIC-BINARY
40011#9702	Cancer register	Histology of cancer tumour: Mature T-cell lymphoma, NOS	CAT-MUL	181307/11(181318)	-0.0595813	-0.113533	-0.00588497	0.0298874	LOGISTIC-BINARY
41202#H698	Admission and discharge from hospitals	Diagnoses - main ICD10: H69.8 Other specified disorders of Eustachian tube	CAT-MUL	181293/25(181318)	0.0403736	0.00396912	0.0768626	0.0299012	LOGISTIC-BINARY
20091#3	Characteristics of diet	Type of sliced bread eaten: wholemeal	CAT-MUL	19593/6350(25943)	-0.00285888	-0.00543997	-0.000278703	0.0299034	LOGISTIC-BINARY
41230#5NK	Admission and discharge from hospitals	PCT where patients GP was registered: WIRRAL PCT	CAT-MUL	179417/1901(181318)	0.00456853	0.000443134	0.00869504	0.0299744	LOGISTIC-BINARY
41210#Z541	Operations identified in register	Operative procedures - secondary OPCS: Z54.1 Deltoid	CAT-MUL	181292/26(181318)	0.0388373	0.00381912	0.0739776	0.0299775	LOGISTIC-BINARY
41200#X654	Operations identified in register	Operative procedures - main OPCS: X65.4 Delivery of a fraction of external beam radiotherapy NEC	CAT-MUL	180848/470(181318)	-0.00915083	-0.0174139	-0.000884891	0.0299924	LOGISTIC-BINARY
20003#1140923788	Self-reported use of medications	Treatment/medication code: monomax sr 40 m/r capsule	CAT-MUL	181284/17(181301)	0.0480958	0.00470992	0.0916377	0.0300837	LOGISTIC-BINARY
41204#I678	Admission and discharge from hospitals	Diagnoses - secondary ICD10: I67.8 Other specified cerebrovascular diseases	CAT-MUL	181041/277(181318)	0.0119403	0.00115441	0.0227351	0.0300902	LOGISTIC-BINARY
102940	Characteristics of diet	Whole egg intake	CAT-SIN	25943	-0.0010665	-0.00203029	-0.000102715	0.0301005	ORDERED-LOGISTIC
41204#T857	Admission and discharge from hospitals	Diagnoses - secondary ICD10: T85.7 Infection and inflammatory reaction due to other internal prosthetic devices, implants and grafts	CAT-MUL	181260/58(181318)	0.0259368	0.00250433	0.0493969	0.0301437	LOGISTIC-BINARY
41204#D680	Admission and discharge from hospitals	Diagnoses - secondary ICD10: D68.0 Von Willebrand's disease	CAT-MUL	181270/48(181318)	0.0284736	0.00274278	0.0542388	0.0301958	LOGISTIC-BINARY
20004#1197	Operations identified in register	Operation code: percutaneous/open kidney stone surgery/lithotripsy	CAT-MUL	180681/620(181301)	-0.00793672	-0.0151141	-0.000757739	0.0302155	LOGISTIC-BINARY
41246#1120	Admission and discharge from hospitals	Treatment speciality of consultant (recoded): Bone and marrow transplantation	CAT-MUL	172587/31(172618)	-0.035323	-0.0672686	-0.00334375	0.0302929	LOGISTIC-BINARY
1070	Lifestyle and environment	Time spent watching television (TV)	INTEGER	171091	0.000265623	2.514e-05	0.000506105	0.0303969	ORDERED-LOGISTIC
41230#5EM	Admission and discharge from hospitals	PCT where patients GP was registered: NOTTINGHAM CITY PCT	CAT-MUL	179631/1687(181318)	0.00482773	0.000455923	0.00920053	0.0304543	LOGISTIC-BINARY
41202#K802	Admission and discharge from hospitals	Diagnoses - main ICD10: K80.2 Calculus of gallbladder without cholecystitis	CAT-MUL	177388/3930(181318)	0.00318039	0.000299943	0.00606133	0.0304615	LOGISTIC-BINARY
41210#D282	Operations identified in register	Operative procedures - secondary OPCS: D28.2 Examination of ear under anaesthetic	CAT-MUL	181252/66(181318)	0.0242993	0.00230702	0.0463256	0.0304656	LOGISTIC-BINARY
41204#Y517	Admission and discharge from hospitals	Diagnoses - secondary ICD10: Y51.7 Beta-Adrenoreceptor antagonists, not elsewhere classified	CAT-MUL	181232/86(181318)	-0.0212247	-0.0404498	-0.00199587	0.0304816	LOGISTIC-BINARY
41204#K824	Admission and discharge from hospitals	Diagnoses - secondary ICD10: K82.4 Cholesterolosis of gallbladder	CAT-MUL	181062/256(181318)	0.0123044	0.00116153	0.0234534	0.0304824	LOGISTIC-BINARY
41202#D649	Admission and discharge from hospitals	Diagnoses - main ICD10: D64.9 Anaemia, unspecified	CAT-MUL	179032/2286(181318)	0.00414619	0.000390437	0.00790275	0.0305022	LOGISTIC-BINARY
41200#S139	Operations identified in register	Operative procedures - main OPCS: S13.9 Unspecified punch biopsy of skin	CAT-MUL	181299/19(181318)	-0.0451713	-0.0861172	-0.00423045	0.0305465	LOGISTIC-BINARY
41202#K805	Admission and discharge from hospitals	Diagnoses - main ICD10: K80.5 Calculus of bile duct without cholangitis or cholecystitis	CAT-MUL	180166/1152(181318)	0.00582454	0.000544936	0.0111057	0.0306219	LOGISTIC-BINARY
41210#Z499	Operations identified in register	Operative procedures - secondary OPCS: Z49.9 Skin of trunk NEC	CAT-MUL	181206/112(181318)	-0.0186263	-0.0355093	-0.00173537	0.0306229	LOGISTIC-BINARY
25110	Abdominal and brain MRI	Mean MD in corticospinal tract on FA skeleton (right)	CONTINUOUS	4789	0.00152438	0.000142756	0.002906	0.0306279	ORDERED-LOGISTIC
41204#I702	Admission and discharge from hospitals	Diagnoses - secondary ICD10: I70.2 Atherosclerosis of arteries of the extremities	CAT-MUL	181273/45(181318)	-0.0292994	-0.0558776	-0.00272163	0.0306856	LOGISTIC-BINARY
41210#S662	Operations identified in register	Operative procedures - secondary OPCS: S66.2 Repair of nail bed	CAT-MUL	181285/33(181318)	0.0341828	0.0031884	0.065211	0.0307398	LOGISTIC-BINARY
41204#R631	Admission and discharge from hospitals	Diagnoses - secondary ICD10: R63.1 Polydipsia	CAT-MUL	181275/43(181318)	-0.0298769	-0.0569629	-0.00274728	0.0307436	LOGISTIC-BINARY
41204#Z303	Admission and discharge from hospitals	Diagnoses - secondary ICD10: Z30.3 Menstrual extraction	CAT-MUL	181290/28(181318)	-0.0370606	-0.0706777	-0.00340446	0.0307993	LOGISTIC-BINARY
41229#5JX	Admission and discharge from hospitals	PCT responsible for patient data: BURY PCT	CAT-MUL	180109/1209(181318)	-0.00567925	-0.0108334	-0.000524792	0.0308016	LOGISTIC-BINARY
41210#S661	Operations identified in register	Operative procedures - secondary OPCS: S66.1 Biopsy of lesion of nail bed	CAT-MUL	181304/14(181318)	-0.0523264	-0.0999594	-0.00484389	0.0309295	LOGISTIC-BINARY
25227	Abdominal and brain MRI	Mean L1 in posterior corona radiata on FA skeleton (left)	CONTINUOUS	4789	0.00152602	0.00014019	0.00291185	0.0309564	ORDERED-LOGISTIC
41210#S493	Operations identified in register	Operative procedures - secondary OPCS: S49.3 Removal of skin expander from subcutaneous tissue of breast	CAT-MUL	181084/234(181318)	0.0128432	0.00117329	0.0245201	0.0310414	LOGISTIC-BINARY
41200#H353	Operations identified in register	Operative procedures - main OPCS: H35.3 Posterior fixation of rectum NEC	CAT-MUL	181303/15(181318)	-0.0506099	-0.0966467	-0.00459221	0.0310473	LOGISTIC-BINARY
41202#R938	Admission and discharge from hospitals	Diagnoses - main ICD10: R93.8 Abnormal findings on diagnostic imaging of other specified body structures	CAT-MUL	181253/65(181318)	0.0245656	0.00224521	0.0469096	0.0310858	LOGISTIC-BINARY
41200#C826	Operations identified in register	Operative procedures - main OPCS: C82.6 Laser photocoagulation to lesion of retina NEC	CAT-MUL	181200/118(181318)	0.0180817	0.00164663	0.0345321	0.0311263	LOGISTIC-BINARY
41202#D758	Admission and discharge from hospitals	Diagnoses - main ICD10: D75.8 Other specified diseases of blood and blood-forming organs	CAT-MUL	181286/32(181318)	-0.0351319	-0.0670814	-0.00317353	0.0311451	LOGISTIC-BINARY
41200#G161	Operations identified in register	Operative procedures - main OPCS: G16.1 Diagnostic fibreoptic endoscopic examination of oesophagus and biopsy of lesion of oesophagus	CAT-MUL	181255/63(181318)	0.0247241	0.00225296	0.0472283	0.0311634	LOGISTIC-BINARY
41202#M7687	Admission and discharge from hospitals	Diagnoses - main ICD10: M76.87 Other enthesopathies of lower limb, excluding foot (Ankle and foot)	CAT-MUL	181308/10(181318)	0.0624494	0.00578292	0.119419	0.0311856	LOGISTIC-BINARY
41202#L508	Admission and discharge from hospitals	Diagnoses - main ICD10: L50.8 Other urticaria	CAT-MUL	181305/13(181318)	-0.0542592	-0.103671	-0.00484575	0.0313213	LOGISTIC-BINARY
104460	Characteristics of diet	Banana intake	CAT-SIN	25936	0.000681922	6.11441e-05	0.0013027	0.0313238	ORDERED-LOGISTIC
41200#F181	Operations identified in register	Operative procedures - main OPCS: F18.1 Enucleation of dental cyst of jaw	CAT-MUL	181191/127(181318)	-0.0173501	-0.0331436	-0.00154857	0.0313456	LOGISTIC-BINARY
41200#W659	Operations identified in register	Operative procedures - main OPCS: W65.9 Unspecified primary open reduction of traumatic dislocation of joint	CAT-MUL	181307/11(181318)	-0.0589269	-0.11267	-0.00528842	0.0313464	LOGISTIC-BINARY
41210#T453	Operations identified in register	Operative procedures - secondary OPCS: T45.3 Image controlled percutaneous drainage of abdominal abscess NEC	CAT-MUL	181299/19(181318)	-0.0448793	-0.0857158	-0.00395241	0.0313757	LOGISTIC-BINARY
41202#M705	Admission and discharge from hospitals	Diagnoses - main ICD10: M70.5 Other bursitis of knee	CAT-MUL	181305/13(181318)	-0.0543644	-0.103882	-0.00482901	0.0313847	LOGISTIC-BINARY
20002#1263	Self-reported health and diagnoses	Non-cancer illness code, self-reported": dementia/alzheimers/cognitive impairment	CAT-MUL	181267/34(181301)	0.0336808	0.00301877	0.06439	0.0314423	LOGISTIC-BINARY
41202#H024	Admission and discharge from hospitals	Diagnoses - main ICD10: H02.4 Ptosis of eyelid	CAT-MUL	180779/539(181318)	0.00845132	0.000752766	0.0161535	0.0314662	LOGISTIC-BINARY
41204#K558	Admission and discharge from hospitals	Diagnoses - secondary ICD10: K55.8 Other vascular disorders of intestine	CAT-MUL	181302/16(181318)	0.0488206	0.00436106	0.0933395	0.0314715	LOGISTIC-BINARY
41210#Z292	Operations identified in register	Operative procedures - secondary OPCS: Z29.2 Anus	CAT-MUL	181051/267(181318)	0.0119684	0.00106488	0.0228777	0.0314849	LOGISTIC-BINARY
41200#F441	Operations identified in register	Operative procedures - main OPCS: F44.1 Total excision of parotid gland	CAT-MUL	181288/30(181318)	0.0357887	0.00320065	0.0684357	0.0315075	LOGISTIC-BINARY
23260	Anthropometric and adiposity related traits	Arms total mass	CONTINUOUS	1937	0.0043948	0.00038909	0.00840051	0.0315454	LINEAR
20003#1141162544	Self-reported use of medications	Treatment/medication code: lipantil micro 67mg capsule	CAT-MUL	181277/24(181301)	0.0401155	0.00358479	0.0767309	0.0315614	LOGISTIC-BINARY
24004	Lifestyle and environment	Nitrogen oxides air pollution; 2010	CONTINUOUS	178954	0.00045847	4.02568e-05	0.000876683	0.0316641	LINEAR
23250	Anthropometric and adiposity related traits	Arm lean mass (left)	INTEGER	1631	0.0047405	0.000416689	0.0090643	0.031667	LINEAR
24007	Lifestyle and environment	Particulate matter air pollution (pm2.5) absorbance; 2010	CONTINUOUS	165781	0.000478036	4.16474e-05	0.000914424	0.0317922	LINEAR
41210#Z359	Operations identified in register	Operative procedures - secondary OPCS: Z35.9 Cerebral artery NEC	CAT-MUL	181244/74(181318)	0.0227727	0.00199976	0.0435804	0.0317981	LOGISTIC-BINARY
41200#S059	Operations identified in register	Operative procedures - main OPCS: S05.9 Unspecified microscopically controlled excision of lesion of skin	CAT-MUL	181303/15(181318)	-0.0503324	-0.0962832	-0.00431312	0.0318361	LOGISTIC-BINARY
41210#T391	Operations identified in register	Operative procedures - secondary OPCS: T39.1 Excision of lesion of posterior peritoneum	CAT-MUL	181306/12(181318)	0.056202	0.00491755	0.107604	0.031862	LOGISTIC-BINARY
41200#Q474	Operations identified in register	Operative procedures - main OPCS: Q47.4 Open drainage of cyst of ovary	CAT-MUL	181305/13(181318)	-0.0539149	-0.103287	-0.00476227	0.0318698	LOGISTIC-BINARY
41204#R799	Admission and discharge from hospitals	Diagnoses - secondary ICD10: R79.9 Abnormal finding of blood chemistry, unspecified	CAT-MUL	181260/58(181318)	0.0256629	0.00224449	0.0491245	0.0318699	LOGISTIC-BINARY
41202#I638	Admission and discharge from hospitals	Diagnoses - main ICD10: I63.8 Other cerebral infarction	CAT-MUL	181270/48(181318)	-0.028187	-0.0539403	-0.0024343	0.0318967	LOGISTIC-BINARY
22601#11412694	Sociodemographic characteristics	Job coding: quality assurance manager, quality control manager	CAT-MUL	46630/55(46685)	-0.0261316	-0.0499943	-0.0022484	0.0319119	LOGISTIC-BINARY
41210#W036	Operations identified in register	Operative procedures - secondary OPCS: W03.6 Osteotomy of multiple metatarsals and fixation HFQ	CAT-MUL	181298/20(181318)	-0.043489	-0.0832238	-0.00375309	0.0319187	LOGISTIC-BINARY
20113#11	Family history	Illnesses of adopted mother: Parkinson's disease	CAT-MUL	1400/29(1429)	-0.0378503	-0.0727448	-0.0033187	0.0320717	LOGISTIC-BINARY
23262	Anthropometric and adiposity related traits	Gynoid fat mass	INTEGER	1937	0.00438141	0.000375356	0.00838747	0.0320812	LINEAR
25132	Abdominal and brain MRI	Mean MD in posterior thalamic radiation on FA skeleton (right)	CONTINUOUS	4789	-0.00152535	-0.00292022	-0.000130483	0.0321357	ORDERED-LOGISTIC
22617#9149	Sociodemographic characteristics	Job SOC coding: Other goods handling and storage occupations n.e.c.	CAT-MUL	46496/189(46685)	0.0141952	0.00121853	0.0271906	0.0321406	LOGISTIC-BINARY
41202#N312	Admission and discharge from hospitals	Diagnoses - main ICD10: N31.2 Flaccid neuropathic bladder, not elsewhere classified	CAT-MUL	181258/60(181318)	0.025135	0.00213971	0.048152	0.0322434	LOGISTIC-BINARY
41204#S908	Admission and discharge from hospitals	Diagnoses - secondary ICD10: S90.8 Other superficial injuries of ankle and foot	CAT-MUL	181300/18(181318)	-0.0458908	-0.0879295	-0.0038798	0.0322519	LOGISTIC-BINARY
41229#5NK	Admission and discharge from hospitals	PCT responsible for patient data: WIRRAL PCT	CAT-MUL	179413/1905(181318)	0.0045022	0.000381103	0.0086244	0.0322623	LOGISTIC-BINARY
41246#1620	Admission and discharge from hospitals	Treatment speciality of consultant (recoded): Hepatology	CAT-MUL	172527/91(172618)	0.0204425	0.00173233	0.0391769	0.0323374	LOGISTIC-BINARY
25240	Abdominal and brain MRI	Mean L1 in superior longitudinal fasciculus on FA skeleton (right)	CONTINUOUS	4789	-0.00151961	-0.00291112	-0.000128098	0.0323705	ORDERED-LOGISTIC
20002#1657	Self-reported health and diagnoses	Non-cancer illness code, self-reported": septicaemia / sepsis	CAT-MUL	181208/93(181301)	0.0202109	0.00170395	0.0387371	0.0323966	LOGISTIC-BINARY
41200#L433	Operations identified in register	Operative procedures - main OPCS: L43.3 Percutaneous transluminal embolisation of renal artery	CAT-MUL	181307/11(181318)	0.058776	0.00500502	0.11276	0.0324336	LOGISTIC-BINARY
41201#W550	Admission and discharge from hospitals	External causes: W55.0 Home	CAT-MUL	181275/43(181318)	-0.0296132	-0.0567463	-0.00245447	0.03249	LOGISTIC-BINARY
41204#H189	Admission and discharge from hospitals	Diagnoses - secondary ICD10: H18.9 Disorder of cornea, unspecified	CAT-MUL	181298/20(181318)	-0.0446039	-0.0855496	-0.00370366	0.0325776	LOGISTIC-BINARY
41246#2350	Admission and discharge from hospitals	Treatment speciality of consultant (recoded): Pain management	CAT-MUL	171126/1860(172986)	0.00453555	0.000374009	0.00869813	0.0326884	LOGISTIC-BINARY
41202#G35	Admission and discharge from hospitals	Diagnoses - main ICD10: G35 Multiple sclerosis	CAT-MUL	180920/398(181318)	-0.0097228	-0.0186472	-0.000796123	0.032756	LOGISTIC-BINARY
41200#Q092	Operations identified in register	Operative procedures - main OPCS: Q09.2 Open myomectomy	CAT-MUL	181177/141(181318)	0.0163951	0.00134984	0.0314557	0.0327784	LOGISTIC-BINARY
20002#1297	Self-reported health and diagnoses	Non-cancer illness code, self-reported": muscle/soft tissue problem	CAT-MUL	179644/1657(181301)	-0.0047946	-0.00919659	-0.000392036	0.0327863	LOGISTIC-BINARY
20002#1525	Self-reported health and diagnoses	Non-cancer illness code, self-reported": benign / essential tremor	CAT-MUL	181257/44(181301)	-0.0292111	-0.0560299	-0.00236404	0.0328558	LOGISTIC-BINARY
41204#M5456	Admission and discharge from hospitals	Diagnoses - secondary ICD10: M54.56 Low back pain (Lumbar region)	CAT-MUL	181104/214(181318)	0.0133045	0.00108304	0.0255345	0.0329077	LOGISTIC-BINARY
41200#A383	Operations identified in register	Operative procedures - main OPCS: A38.3 Extirpation of lesion of meninges of subfrontal region of brain	CAT-MUL	181293/25(181318)	-0.0386247	-0.0741058	-0.00311631	0.0329406	LOGISTIC-BINARY
25178	Abdominal and brain MRI	Mean MO in posterior corona radiata on FA skeleton (right)	CONTINUOUS	4789	0.00273502	0.000220675	0.00524936	0.0330147	LINEAR
23269	Anthropometric and adiposity related traits	Leg total mass (left)	CONTINUOUS	1631	0.00473231	0.000382056	0.00908256	0.0330181	LINEAR
41200#L841	Operations identified in register	Operative procedures - main OPCS: L84.1 Combined operations on primary long saphenous vein	CAT-MUL	180708/610(181318)	-0.00785776	-0.015083	-0.000630774	0.0330556	LOGISTIC-BINARY
41229#5K3	Admission and discharge from hospitals	PCT responsible for patient data: SWINDON PCT	CAT-MUL	181296/22(181318)	0.0414486	0.00335177	0.0796157	0.0331344	LOGISTIC-BINARY
41210#L233	Operations identified in register	Operative procedures - secondary OPCS: L23.3 Plastic repair of aorta using patch graft	CAT-MUL	181308/10(181318)	0.0617532	0.00501578	0.118657	0.0331422	LOGISTIC-BINARY
41200#T702	Operations identified in register	Operative procedures - main OPCS: T70.2 Tenotomy NEC	CAT-MUL	181208/110(181318)	0.0184922	0.00148522	0.0355158	0.0331492	LOGISTIC-BINARY
41204#I898	Admission and discharge from hospitals	Diagnoses - secondary ICD10: I89.8 Other specified non-infective disorders of lymphatic vessels and lymph nodes	CAT-MUL	181301/17(181318)	0.047118	0.00382245	0.0905434	0.0331624	LOGISTIC-BINARY
41204#M7979	Admission and discharge from hospitals	Diagnoses - secondary ICD10: M79.79 Fibromyalgia (Site unspecified)	CAT-MUL	181079/239(181318)	0.012547	0.00100249	0.0240984	0.0332005	LOGISTIC-BINARY
25212	Abdominal and brain MRI	Mean L1 in superior cerebellar peduncle on FA skeleton (right)	CONTINUOUS	4789	0.00151334	0.000120731	0.00290595	0.0332293	ORDERED-LOGISTIC
41204#M2416	Admission and discharge from hospitals	Diagnoses - secondary ICD10: M24.16 Other articular cartilage disorders (Lower leg)	CAT-MUL	181199/119(181318)	0.0177639	0.00141926	0.0341237	0.0332343	LOGISTIC-BINARY
25061	Abdominal and brain MRI	Mean FA in fornix on FA skeleton	CONTINUOUS	4789	-0.00249126	-0.00478455	-0.000197968	0.0332476	LINEAR
41202#F99	Admission and discharge from hospitals	Diagnoses - main ICD10: F99 Mental disorder, not otherwise specified	CAT-MUL	181250/68(181318)	0.0235494	0.00187903	0.045253	0.0333103	LOGISTIC-BINARY
41204#K601	Admission and discharge from hospitals	Diagnoses - secondary ICD10: K60.1 Chronic anal fissure	CAT-MUL	181281/37(181318)	0.0318547	0.00253842	0.0612288	0.033337	LOGISTIC-BINARY
41200#H289	Operations identified in register	Operative procedures - main OPCS: H28.9 Unspecified diagnostic endoscopic examination of sigmoid colon using rigid sigmoidoscope	CAT-MUL	180709/609(181318)	0.00786358	0.000613688	0.0151164	0.0335292	LOGISTIC-BINARY
41202#M6099	Admission and discharge from hospitals	Diagnoses - main ICD10: M60.99 Myositis, unspecified (Site unspecified)	CAT-MUL	181307/11(181318)	-0.0583108	-0.112223	-0.00456693	0.0335455	LOGISTIC-BINARY
41204#G403	Admission and discharge from hospitals	Diagnoses - secondary ICD10: G40.3 Generalised idiopathic epilepsy and epileptic syndromes	CAT-MUL	181242/76(181318)	0.0221662	0.00173521	0.0426166	0.0335497	LOGISTIC-BINARY
41202#N323	Admission and discharge from hospitals	Diagnoses - main ICD10: N32.3 Diverticulum of bladder	CAT-MUL	181282/36(181318)	0.032308	0.0025373	0.0621506	0.0336099	LOGISTIC-BINARY
41204#N921	Admission and discharge from hospitals	Diagnoses - secondary ICD10: N92.1 Excessive and frequent menstruation with irregular cycle	CAT-MUL	180656/662(181318)	-0.00751164	-0.0144427	-0.000578957	0.0336774	LOGISTIC-BINARY
41210#M779	Operations identified in register	Operative procedures - secondary OPCS: M77.9 Unspecified diagnostic endoscopic examination of urethra	CAT-MUL	181303/15(181318)	0.0500661	0.00389228	0.096311	0.0337791	LOGISTIC-BINARY
41202#Z139	Admission and discharge from hospitals	Diagnoses - main ICD10: Z13.9 Special screening examination, unspecified	CAT-MUL	181230/88(181318)	0.0207072	0.00159654	0.0398432	0.0338054	LOGISTIC-BINARY
41210#Y029	Operations identified in register	Operative procedures - secondary OPCS: Y02.9 Unspecified placement of prosthesis in organ NOC	CAT-MUL	181298/20(181318)	0.0433357	0.00333157	0.0834101	0.0338708	LOGISTIC-BINARY
25336	Abdominal and brain MRI	Mean L3 in superior longitudinal fasciculus on FA skeleton (right)	CONTINUOUS	4789	-0.00150726	-0.00289973	-0.000114792	0.0339247	ORDERED-LOGISTIC
41203#6359	Admission and discharge from hospitals	Diagnoses - main ICD9: 6359 Legally induced abortion without mention of complications	CAT-MUL	180815/503(181318)	0.00872824	0.000661151	0.0167993	0.0339901	LOGISTIC-BINARY
40011#8160	Cancer register	Histology of cancer tumour: Bile Duct Adenocarcinoma	CAT-MUL	181273/45(181318)	-0.0290112	-0.0558321	-0.00218263	0.0340079	LOGISTIC-BINARY
20003#1140925778	Self-reported use of medications	Treatment/medication code: paracodol capsule	CAT-MUL	181274/27(181301)	-0.0369885	-0.0711496	-0.00273362	0.0340411	LOGISTIC-BINARY
25544	Abdominal and brain MRI	Weighted-mean MO in tract anterior thalamic radiation (left)	CONTINUOUS	4789	-0.00279729	-0.00538427	-0.000210314	0.0340709	LINEAR
41210#S021	Operations identified in register	Operative procedures - secondary OPCS: S02.1 Abdominoplasty	CAT-MUL	181287/31(181318)	0.0346375	0.0026194	0.0667203	0.0341504	LOGISTIC-BINARY
41204#M1300	Admission and discharge from hospitals	Diagnoses - secondary ICD10: M13.00 Polyarthritis, unspecified (Multiple sites)	CAT-MUL	181258/60(181318)	-0.0248351	-0.0478313	-0.00183706	0.0342722	LOGISTIC-BINARY
25109	Abdominal and brain MRI	Mean MD in fornix on FA skeleton	CONTINUOUS	4789	0.00256775	0.000190005	0.00494549	0.0343012	LINEAR
22601#11143212	Sociodemographic characteristics	Job coding: senior official of special interest organisation including general manager or director or executive or general secretary of charity, or trade union/association or religious organisation	CAT-MUL	45839/846(46685)	-0.00666888	-0.0128481	-0.000489384	0.034406	LOGISTIC-BINARY
22617#1114	Sociodemographic characteristics	Job SOC coding: Senior officials of special interest organisations	CAT-MUL	45839/846(46685)	-0.00666888	-0.0128481	-0.000489384	0.034406	LOGISTIC-BINARY
41245#1730	Admission and discharge from hospitals	Main speciality of consultant (recoded): Plastic surgery	CAT-MUL	172827/7764(180591)	0.00223433	0.000163757	0.00430516	0.0344422	LOGISTIC-BINARY
25107	Abdominal and brain MRI	Mean MD in body of corpus callosum on FA skeleton	CONTINUOUS	4789	-0.0014997	-0.00288949	-0.000109909	0.0344815	ORDERED-LOGISTIC
41200#G321	Operations identified in register	Operative procedures - main OPCS: G32.1 Bypass of stomach by anastomosis of stomach to transposed jejunum	CAT-MUL	181286/32(181318)	0.0339383	0.00246032	0.0654265	0.034617	LOGISTIC-BINARY
41204#G401	Admission and discharge from hospitals	Diagnoses - secondary ICD10: G40.1 Localisation-related (focal) (partial) symptomatic epilepsy and epileptic syndromes with simple partial seizures	CAT-MUL	181288/30(181318)	0.0352816	0.00258957	0.0680559	0.0346221	LOGISTIC-BINARY
20004#1592	Operations identified in register	Operation code: nasolacrimal / tear duct surgery	CAT-MUL	181231/70(181301)	0.0229796	0.00167041	0.0443131	0.0346476	LOGISTIC-BINARY
41210#Z446	Operations identified in register	Operative procedures - secondary OPCS: Z44.6 Pouch of Douglas	CAT-MUL	181308/10(181318)	0.0608142	0.00436762	0.117208	0.0347136	LOGISTIC-BINARY
25286	Abdominal and brain MRI	Mean L2 in fornix cres+stria terminalis on FA skeleton (right)	CONTINUOUS	4789	0.00150666	0.000108083	0.00290523	0.0347838	ORDERED-LOGISTIC
104100	Characteristics of diet	Avocado intake	CAT-SIN	25935	-0.0017276	-0.00333188	-0.000123325	0.0348103	ORDERED-LOGISTIC
6141#6	Sociodemographic characteristics	How are people in household related to participant: Grandchild	CAT-MUL	178683/1613(180296)	0.00481117	0.000343456	0.00928004	0.0348259	LOGISTIC-BINARY
41204#K221	Admission and discharge from hospitals	Diagnoses - secondary ICD10: K22.1 Ulcer of oesophagus	CAT-MUL	180529/789(181318)	0.00686632	0.00049043	0.0132447	0.0348302	LOGISTIC-BINARY
25627	Abdominal and brain MRI	Weighted-mean L3 in tract cingulate gyrus part of cingulum (left)	CONTINUOUS	4789	0.00149356	0.000106548	0.00288057	0.0348617	ORDERED-LOGISTIC
20090#376	Characteristics of diet	Type of fat/oil used in cooking: Unknown polyunsaturated margarine	CAT-MUL	25885/58(25943)	-0.0253105	-0.0488416	-0.00181094	0.0348637	LOGISTIC-BINARY
41200#T013	Operations identified in register	Operative procedures - main OPCS: T01.3 Excision of lesion of chest wall	CAT-MUL	181264/54(181318)	0.0261494	0.00186022	0.0504709	0.0349679	LOGISTIC-BINARY
41200#G435	Operations identified in register	Operative procedures - main OPCS: G43.5 Fibreoptic endoscopic destruction of lesion of upper gastrointestinal tract NEC	CAT-MUL	181295/23(181318)	-0.039913	-0.0770144	-0.00280457	0.0349737	LOGISTIC-BINARY
6164#100	Lifestyle and environment	Types of physical activity in last 4 weeks	CAT-MUL	168896/11504(180400)	0.00184987	0.000129613	0.00357033	0.0350702	LOGISTIC-BINARY
41202#D801	Admission and discharge from hospitals	Diagnoses - main ICD10: D80.1 Nonfamilial hypogammaglobulinaemia	CAT-MUL	181296/22(181318)	0.0409451	0.0029043	0.0791022	0.0351378	LOGISTIC-BINARY
25290	Abdominal and brain MRI	Mean L2 in superior fronto-occipital fasciculus on FA skeleton (right)	CONTINUOUS	4789	0.00149605	0.000103574	0.00288852	0.035275	ORDERED-LOGISTIC
41210#Z685	Operations identified in register	Operative procedures - secondary OPCS: Z68.5 Scapula NEC	CAT-MUL	181281/37(181318)	0.0315108	0.0021946	0.0608894	0.0353004	LOGISTIC-BINARY
1797	Family history	Father still alive	CAT-SIN	134909/41931(176840)	-0.00126073	-0.00243497	-8.65419e-05	0.0353452	LOGISTIC-BINARY
41204#R102	Admission and discharge from hospitals	Diagnoses - secondary ICD10: R10.2 Pelvic and perineal pain	CAT-MUL	181015/303(181318)	0.0110053	0.000754814	0.0212612	0.0353814	LOGISTIC-BINARY
41210#Z529	Operations identified in register	Operative procedures - secondary OPCS: Z52.9 Chest wall NEC	CAT-MUL	181156/162(181318)	-0.0150191	-0.0290173	-0.00101163	0.0355324	LOGISTIC-BINARY
41210#Z256	Operations identified in register	Operative procedures - secondary OPCS: Z25.6 Palate	CAT-MUL	181306/12(181318)	-0.0545608	-0.105387	-0.00362452	0.0355408	LOGISTIC-BINARY
41204#J690	Admission and discharge from hospitals	Diagnoses - secondary ICD10: J69.0 Pneumonitis due to food and vomit	CAT-MUL	181202/116(181318)	0.0177754	0.00120583	0.0343616	0.0355802	LOGISTIC-BINARY
41210#E041	Operations identified in register	Operative procedures - secondary OPCS: E04.1 Submucous diathermy to turbinate of nose	CAT-MUL	180990/328(181318)	0.0105499	0.000712638	0.0203917	0.0355971	LOGISTIC-BINARY
6383	Measures of cognition and aging	Number of puzzles attempted	INTEGER	2917	0.00188266	0.000126509	0.0036388	0.0357105	ORDERED-LOGISTIC
41210#Z286	Operations identified in register	Operative procedures - secondary OPCS: Z28.6 Sigmoid colon	CAT-MUL	174652/6666(181318)	0.00239128	0.00015966	0.00462322	0.0357235	LOGISTIC-BINARY
22617#3232	Sociodemographic characteristics	Job SOC coding: Housing and welfare officers	CAT-MUL	46329/356(46685)	0.0101841	0.000681163	0.0196942	0.0357313	LOGISTIC-BINARY
41204#H699	Admission and discharge from hospitals	Diagnoses - secondary ICD10: H69.9 Eustachian tube disorder, unspecified	CAT-MUL	181306/12(181318)	-0.05459	-0.10557	-0.00342852	0.0360333	LOGISTIC-BINARY
20003#1140861884	Self-reported use of medications	Treatment/medication code: maxepa 1g capsule	CAT-MUL	181282/19(181301)	0.0439689	0.00289127	0.0851118	0.0360616	LOGISTIC-BINARY
23224	Anthropometric and adiposity related traits	Arms BMC (bone mineral content)	CONTINUOUS	1937	0.0040235	0.000261318	0.00778568	0.0360866	LINEAR
20003#1140912228	Self-reported use of medications	Treatment/medication code: b12 - cyanocobalamin prep	CAT-MUL	181258/43(181301)	-0.0289699	-0.056064	-0.0018721	0.0360928	LOGISTIC-BINARY
41204#H532	Admission and discharge from hospitals	Diagnoses - secondary ICD10: H53.2 Diplopia	CAT-MUL	181101/217(181318)	0.0129344	0.000834371	0.0250416	0.0362002	LOGISTIC-BINARY
20003#1140884640	Self-reported use of medications	Treatment/medication code: nerisone 0.1% cream	CAT-MUL	181291/10(181301)	-0.0598906	-0.11586	-0.00365636	0.0363306	LOGISTIC-BINARY
40013#1742	Cancer register	Type of cancer: ICD9: 1742 Malignant neoplasm of female breast - upper-inner quadrant	CAT-MUL	181271/47(181318)	0.0279074	0.00181064	0.0540816	0.0363472	LOGISTIC-BINARY
41200#U225	Operations identified in register	Operative procedures - main OPCS: U22.5 Neuropsychology test of memory	CAT-MUL	181307/11(181318)	0.0576446	0.00380015	0.111852	0.0363473	LOGISTIC-BINARY
41204#N941	Admission and discharge from hospitals	Diagnoses - secondary ICD10: N94.1 Dyspareunia	CAT-MUL	180837/481(181318)	0.00869719	0.000551714	0.0168459	0.0364091	LOGISTIC-BINARY
41204#N899	Admission and discharge from hospitals	Diagnoses - secondary ICD10: N89.9 Noninflammatory disorder of vagina, unspecified	CAT-MUL	181294/24(181318)	-0.0387086	-0.0749592	-0.00238989	0.0365076	LOGISTIC-BINARY
41201#W109	Admission and discharge from hospitals	External causes: W10.9 Unspecified place	CAT-MUL	180917/401(181318)	0.0095354	0.000599557	0.0184758	0.0365314	LOGISTIC-BINARY
41230#5H5	Admission and discharge from hospitals	PCT where patients GP was registered: EASTERN CHESHIRE PCT	CAT-MUL	180910/408(181318)	-0.00940665	-0.0182251	-0.000585997	0.0365768	LOGISTIC-BINARY
41204#J848	Admission and discharge from hospitals	Diagnoses - secondary ICD10: J84.8 Other specified interstitial pulmonary diseases	CAT-MUL	181308/10(181318)	0.0607539	0.00399039	0.118043	0.0366019	LOGISTIC-BINARY
20002#1138	Self-reported health and diagnoses	Non-cancer illness code, self-reported": gastro-oesophageal reflux (gord) / gastric reflux	CAT-MUL	173884/7417(181301)	0.00226021	0.000140541	0.00438017	0.0366365	LOGISTIC-BINARY
22612#0	Sociodemographic characteristics	Worked with materials containing asbestos: Rarely/never	CAT-MUL	752/43003(43755)	0.00698095	0.000429312	0.0135321	0.036749	LOGISTIC-BINARY
41200#Q163	Operations identified in register	Operative procedures - main OPCS: Q16.3 Microwave ablation of endometrium NEC	CAT-MUL	181209/109(181318)	0.0181736	0.00111862	0.0352373	0.0367892	LOGISTIC-BINARY
41200#W336	Operations identified in register	Operative procedures - main OPCS: W33.6 Debridement of bone NEC	CAT-MUL	181294/24(181318)	-0.0394753	-0.0765376	-0.00241481	0.0368007	LOGISTIC-BINARY
41202#K221	Admission and discharge from hospitals	Diagnoses - main ICD10: K22.1 Ulcer of oesophagus	CAT-MUL	180292/1026(181318)	0.00596183	0.000364833	0.0115608	0.0368503	LOGISTIC-BINARY
41201#V899	Admission and discharge from hospitals	External causes: V89.9 Person injured in unspecified vehicle accident	CAT-MUL	181308/10(181318)	-0.0597472	-0.115914	-0.00356446	0.0368628	LOGISTIC-BINARY
23277	Anthropometric and adiposity related traits	Legs total mass	CONTINUOUS	1937	0.00423818	0.00025799	0.00821838	0.0369002	LINEAR
20004#1439	Operations identified in register	Operation code: reduction or fixation of bone fracture	CAT-MUL	175419/5882(181301)	-0.00251925	-0.00488579	-0.000152592	0.0369422	LOGISTIC-BINARY
41200#W594	Operations identified in register	Operative procedures - main OPCS: W59.4 Fusion of interphalangeal joint of great toe	CAT-MUL	181239/79(181318)	0.0213656	0.00129602	0.0414539	0.037014	LOGISTIC-BINARY
5237	Eyesight and hearing measures	3mm index of best keratometry results (right)	INTEGER	37154	-0.000597456	-0.00115908	-3.58348e-05	0.0370707	ORDERED-LOGISTIC
25409	Abdominal and brain MRI	Mean OD in anterior limb of internal capsule on FA skeleton (left)	CONTINUOUS	4789	0.00275256	0.000164611	0.0053405	0.0371078	LINEAR
40011#9962	Cancer register	Histology of cancer tumour: Essential thrombocythemia	CAT-MUL	181273/45(181318)	-0.0282248	-0.0547697	-0.00167409	0.0371391	LOGISTIC-BINARY
90049	Accelerometer	Average acceleration 22:00 - 22:59	CONTINUOUS	40165	-0.000944483	-0.0018327	-5.62696e-05	0.0371489	LINEAR
41200#S092	Operations identified in register	Operative procedures - main OPCS: S09.2 Laser destruction of lesion of skin NEC	CAT-MUL	181224/94(181318)	-0.0195188	-0.0378841	-0.00114382	0.0372742	LOGISTIC-BINARY
22601#81392812	Sociodemographic characteristics	Job coding: other assembler, routine operative	CAT-MUL	46658/27(46685)	0.0366862	0.00222754	0.0713193	0.0373359	LOGISTIC-BINARY
20003#1140870486	Self-reported use of medications	Treatment/medication code: folicin tablet	CAT-MUL	181285/16(181301)	0.0475038	0.00282946	0.0922913	0.0373768	LOGISTIC-BINARY
41230#59898	Admission and discharge from hospitals	PCT where patients GP was registered: NOT APPLICABLE	CAT-MUL	180910/408(181318)	0.00946961	0.000555384	0.0183898	0.0373943	LOGISTIC-BINARY
20002#1260	Self-reported health and diagnoses	Non-cancer illness code, self-reported": myasthenia gravis	CAT-MUL	181282/19(181301)	0.0435824	0.0026138	0.0847229	0.0374057	LOGISTIC-BINARY
25184	Abdominal and brain MRI	Mean MO in external capsule on FA skeleton (right)	CONTINUOUS	4789	-0.00266785	-0.00518034	-0.000155359	0.0374244	LINEAR
20544#11	Self-reported mental health and traumatic events	Mental health problems ever diagnosed by a professional: Depression	CAT-MUL	45641/15779(61420)	0.00175015	0.000101615	0.00339897	0.037468	LOGISTIC-BINARY
40001#C159	Death register	Underlying (primary) cause of death: ICD10: C15.9 Oesophagus, unspecified	CAT-MUL	181263/55(181318)	0.025615	0.00150402	0.0497707	0.0374685	LOGISTIC-BINARY
25252	Abdominal and brain MRI	Mean L2 in splenium of corpus callosum on FA skeleton	CONTINUOUS	4789	-0.001465	-0.00284479	-8.52056e-05	0.037484	ORDERED-LOGISTIC
41210#C719	Operations identified in register	Operative procedures - secondary OPCS: C71.9 Unspecified extracapsular extraction of lens	CAT-MUL	181194/124(181318)	-0.0169987	-0.0330228	-0.000967146	0.0376335	LOGISTIC-BINARY
90195	Accelerometer	Temperature maximum	CONTINUOUS	40165	-0.000943241	-0.00183285	-5.36372e-05	0.0376973	LINEAR
41201#Y712	Admission and discharge from hospitals	External causes: Y71.2 Prosthetic and other implants, materials and accessory devices	CAT-MUL	181307/11(181318)	0.0600446	0.00352953	0.116879	0.0377509	LOGISTIC-BINARY
41204#Y712	Admission and discharge from hospitals	Diagnoses - secondary ICD10: Y71.2 Prosthetic and other implants, materials and accessory devices	CAT-MUL	181307/11(181318)	0.0600446	0.00352953	0.116879	0.0377509	LOGISTIC-BINARY
41246#1780	Admission and discharge from hospitals	Treatment speciality of consultant (recoded): Midwife episode	CAT-MUL	171671/1022(172693)	-0.00607195	-0.0118007	-0.000343247	0.0377513	LOGISTIC-BINARY
1940	Self-reported mental health and traumatic events	Irritability	CAT-SIN	128829/44401(173230)	0.0010499	5.93911e-05	0.00204048	0.0377625	LOGISTIC-BINARY
41204#E278	Admission and discharge from hospitals	Diagnoses - secondary ICD10: E27.8 Other specified disorders of adrenal gland	CAT-MUL	181303/15(181318)	0.0508892	0.00300351	0.0990988	0.0377849	LOGISTIC-BINARY
41204#N849	Admission and discharge from hospitals	Diagnoses - secondary ICD10: N84.9 Polyp of female genital tract, unspecified	CAT-MUL	181307/11(181318)	-0.0568843	-0.110628	-0.00320403	0.0378209	LOGISTIC-BINARY
41204#M159	Admission and discharge from hospitals	Diagnoses - secondary ICD10: M15.9 Polyarthrosis, unspecified	CAT-MUL	180077/1241(181318)	0.00539728	0.00030205	0.0104941	0.0379062	LOGISTIC-BINARY
41200#G438	Operations identified in register	Operative procedures - main OPCS: G43.8 Other specified fibreoptic endoscopic extirpation of lesion of upper gastrointestinal tract	CAT-MUL	181271/47(181318)	0.0276278	0.00156616	0.0537504	0.037944	LOGISTIC-BINARY
41202#C179	Admission and discharge from hospitals	Diagnoses - main ICD10: C17.9 Small intestine, unspecified	CAT-MUL	181303/15(181318)	-0.0488117	-0.0949596	-0.00270549	0.037976	LOGISTIC-BINARY
41204#O262	Admission and discharge from hospitals	Diagnoses - secondary ICD10: O26.2 Pregnancy care of habitual aborter	CAT-MUL	181288/30(181318)	0.0345815	0.00196199	0.0673139	0.0380233	LOGISTIC-BINARY
41200#H239	Operations identified in register	Operative procedures - main OPCS: H23.9 Unspecified endoscopic extirpation of lesion of lower bowel using fibreoptic sigmoidoscope	CAT-MUL	181230/88(181318)	0.0201192	0.00110837	0.0391513	0.0381589	LOGISTIC-BINARY
41202#K420	Admission and discharge from hospitals	Diagnoses - main ICD10: K42.0 Umbilical hernia with obstruction, without gangrene	CAT-MUL	181253/65(181318)	0.0234147	0.00129333	0.04557	0.0381637	LOGISTIC-BINARY
41210#Y803	Operations identified in register	Operative procedures - secondary OPCS: Y80.3 Inhalation anaesthetic NEC	CAT-MUL	180184/1134(181318)	0.00573832	0.000312931	0.0111663	0.0382124	LOGISTIC-BINARY
41205#4780	Admission and discharge from hospitals	Diagnoses - secondary ICD9: 4780 Hypertrophy of nasal turbinates	CAT-MUL	181301/17(181318)	0.0463428	0.00271663	0.0904601	0.038261	LOGISTIC-BINARY
20114#13	Family history	Illnesses of adopted siblings: Prostate cancer	CAT-MUL	833/14(847)	0.056041	0.00429054	0.111301	0.0383392	LOGISTIC-BINARY
41202#R490	Admission and discharge from hospitals	Diagnoses - main ICD10: R49.0 Dysphonia	CAT-MUL	181046/272(181318)	-0.0114559	-0.022297	-0.000610584	0.0383721	LOGISTIC-BINARY
41202#H729	Admission and discharge from hospitals	Diagnoses - main ICD10: H72.9 Perforation of tympanic membrane, unspecified	CAT-MUL	181080/238(181318)	0.0122075	0.000655483	0.023766	0.0383867	LOGISTIC-BINARY
41204#Z824	Admission and discharge from hospitals	Diagnoses - secondary ICD10: Z82.4 Family history of ischaemic heart disease and other diseases of the circulatory system	CAT-MUL	177106/4212(181318)	0.00294168	0.000156595	0.00572725	0.0384524	LOGISTIC-BINARY
41200#F139	Operations identified in register	Operative procedures - main OPCS: F13.9 Unspecified restoration of tooth	CAT-MUL	181297/21(181318)	0.0411403	0.00221446	0.0801453	0.0384852	LOGISTIC-BINARY
41204#F020	Admission and discharge from hospitals	Diagnoses - secondary ICD10: F02.0 Dementia in Pick's disease	CAT-MUL	181307/11(181318)	-0.056665	-0.110497	-0.00300651	0.0384928	LOGISTIC-BINARY
1737	Lifestyle and environment	Childhood sunburn occasions	INTEGER	137470	0.000284805	1.50499e-05	0.000554561	0.0385151	ORDERED-LOGISTIC
20003#1141150944	Self-reported use of medications	Treatment/medication code: nasonex 0.05% aqueous nasal spray	CAT-MUL	180409/892(181301)	0.0063273	0.000335228	0.0123213	0.0385177	LOGISTIC-BINARY
41204#T381	Admission and discharge from hospitals	Diagnoses - secondary ICD10: T38.1 Thyroid hormones and substitutes	CAT-MUL	181308/10(181318)	0.0597718	0.00318182	0.116438	0.0385626	LOGISTIC-BINARY
20003#1140878734	Self-reported use of medications	Treatment/medication code: corsodyl original mouthwash	CAT-MUL	181286/15(181301)	-0.0485086	-0.0945352	-0.00257798	0.0385676	LOGISTIC-BINARY
41245#1860	Admission and discharge from hospitals	Main speciality of consultant (recoded): Urology	CAT-MUL	172191/8438(180629)	0.00210285	0.000110082	0.00409587	0.0386289	LOGISTIC-BINARY
25241	Abdominal and brain MRI	Mean L1 in superior longitudinal fasciculus on FA skeleton (left)	CONTINUOUS	4789	-0.0014599	-0.0028434	-7.64047e-05	0.0386711	ORDERED-LOGISTIC
41202#G568	Admission and discharge from hospitals	Diagnoses - main ICD10: G56.8 Other mononeuropathies of upper limb	CAT-MUL	181293/25(181318)	0.0379509	0.0020243	0.0739915	0.0387064	LOGISTIC-BINARY
41200#B353	Operations identified in register	Operative procedures - main OPCS: B35.3 Extirpation of lesion of nipple	CAT-MUL	181248/70(181318)	-0.0224232	-0.0436801	-0.00115033	0.0387544	LOGISTIC-BINARY
41200#M093	Operations identified in register	Operative procedures - main OPCS: M09.3 Endoscopic laser fragmentation of calculus of kidney	CAT-MUL	181256/62(181318)	0.0238893	0.00124406	0.0465683	0.0388124	LOGISTIC-BINARY
41204#N390	Admission and discharge from hospitals	Diagnoses - secondary ICD10: N39.0 Urinary tract infection, site not specified	CAT-MUL	178178/3140(181318)	0.003394	0.000174712	0.00661394	0.0388152	LOGISTIC-BINARY
41200#C518	Operations identified in register	Operative procedures - main OPCS: C51.8 Other specified other operations on cornea	CAT-MUL	181305/13(181318)	0.0520849	0.00264375	0.101465	0.0388356	LOGISTIC-BINARY
41204#O639	Admission and discharge from hospitals	Diagnoses - secondary ICD10: O63.9 Long labour, unspecified	CAT-MUL	181243/75(181318)	-0.021781	-0.0424471	-0.00110343	0.0388942	LOGISTIC-BINARY
22617#5319	Sociodemographic characteristics	Job SOC coding: Construction trades n.e.c.	CAT-MUL	46675/10(46685)	0.0601433	0.00326942	0.117485	0.0389167	LOGISTIC-BINARY
41204#N816	Admission and discharge from hospitals	Diagnoses - secondary ICD10: N81.6 Rectocele	CAT-MUL	179134/2184(181318)	0.00404954	0.000205171	0.00789478	0.0389805	LOGISTIC-BINARY
20003#1140866116	Self-reported use of medications	Treatment/medication code: frusemide	CAT-MUL	181000/301(181301)	0.010846	0.000551104	0.0211475	0.0389936	LOGISTIC-BINARY
20002#1223	Self-reported health and diagnoses	Non-cancer illness code, self-reported": type 2 diabetes	CAT-MUL	180511/790(181301)	0.00671459	0.000337505	0.013094	0.0390694	LOGISTIC-BINARY
41202#H251	Admission and discharge from hospitals	Diagnoses - main ICD10: H25.1 Senile nuclear cataract	CAT-MUL	179440/1878(181318)	0.00438596	0.000218361	0.00855496	0.0391704	LOGISTIC-BINARY
41210#S569	Operations identified in register	Operative procedures - secondary OPCS: S56.9 Unspecified exploration of other skin of head or neck	CAT-MUL	181307/11(181318)	0.0567571	0.00290335	0.110799	0.0391782	LOGISTIC-BINARY
41200#A552	Operations identified in register	Operative procedures - main OPCS: A55.2 Spinal myelography NEC	CAT-MUL	181248/70(181318)	0.0223997	0.00111631	0.043697	0.0391943	LOGISTIC-BINARY
23258	Anthropometric and adiposity related traits	Arms lean mass	INTEGER	1937	0.00417045	0.000206642	0.00813426	0.0392048	LINEAR
41204#Y458	Admission and discharge from hospitals	Diagnoses - secondary ICD10: Y45.8 Other analgesics and antipyretics	CAT-MUL	181294/24(181318)	0.0383058	0.00191416	0.0747724	0.0392938	LOGISTIC-BINARY
41200#Q165	Operations identified in register	Operative procedures - main OPCS: Q16.5 Radiofrequency ablation of endometrium	CAT-MUL	181073/245(181318)	0.0121253	0.000597488	0.0236631	0.0393284	LOGISTIC-BINARY
40013#1844	Cancer register	Type of cancer: ICD9: 1844 Malignant neoplasm of vulva, unspecified	CAT-MUL	181307/11(181318)	0.0567951	0.00288176	0.110894	0.0393488	LOGISTIC-BINARY
41210#C909	Operations identified in register	Operative procedures - secondary OPCS: C90.9 Unspecified local anaesthetics for ophthalmology procedures	CAT-MUL	180549/769(181318)	0.00678698	0.000329147	0.0132474	0.0394488	LOGISTIC-BINARY
20003#1140857200	Self-reported use of medications	Treatment/medication code: calcium sulphaloxate	CAT-MUL	181280/21(181301)	-0.0406948	-0.0794198	-0.00191784	0.0395206	LOGISTIC-BINARY
41204#M771	Admission and discharge from hospitals	Diagnoses - secondary ICD10: M77.1 Lateral epicondylitis	CAT-MUL	181295/23(181318)	0.0389674	0.00188815	0.0760988	0.0395536	LOGISTIC-BINARY
41202#L920	Admission and discharge from hospitals	Diagnoses - main ICD10: L92.0 Granuloma annulare	CAT-MUL	181282/36(181318)	0.0312742	0.00152337	0.0610956	0.039558	LOGISTIC-BINARY
40006#C449	Cancer register	Type of cancer: ICD10: C44.9 Malignant neoplasm of skin, unspecified	CAT-MUL	179746/1572(181318)	-0.00475468	-0.00928224	-0.000226477	0.0395753	LOGISTIC-BINARY
41204#N602	Admission and discharge from hospitals	Diagnoses - secondary ICD10: N60.2 Fibroadenosis of breast	CAT-MUL	181204/114(181318)	-0.0174967	-0.0341641	-0.000818871	0.0396935	LOGISTIC-BINARY
41202#L82	Admission and discharge from hospitals	Diagnoses - main ICD10: L82 Seborrhoeic keratosis	CAT-MUL	180195/1123(181318)	0.00560285	0.000264196	0.0109432	0.0397199	LOGISTIC-BINARY
41200#W248	Operations identified in register	Operative procedures - main OPCS: W24.8 Other specified closed reduction of fracture of bone and internal fixation	CAT-MUL	180987/331(181318)	-0.0103108	-0.0201375	-0.000480854	0.0397568	LOGISTIC-BINARY
41230#5A1	Admission and discharge from hospitals	PCT where patients GP was registered: NEW FOREST PCT	CAT-MUL	181308/10(181318)	-0.0590055	-0.115313	-0.0027257	0.0397814	LOGISTIC-BINARY
41210#Y229	Operations identified in register	Operative procedures - secondary OPCS: Y22.9 Unspecified drainage of organ NOC	CAT-MUL	181234/84(181318)	-0.0203585	-0.0397708	-0.000938612	0.0398584	LOGISTIC-BINARY
12148	General system variables	Number of imaging stages blocked at screening	INTEGER	8151	0.00188262	8.73644e-05	0.00367789	0.0398741	ORDERED-LOGISTIC
40006#C179	Cancer register	Type of cancer: ICD10: C17.9 Small intestine, unspecified	CAT-MUL	181305/13(181318)	-0.0522174	-0.102161	-0.00240046	0.0399147	LOGISTIC-BINARY
41210#Z788	Operations identified in register	Operative procedures - secondary OPCS: Z78.8 Specified bone of lower leg NEC	CAT-MUL	181247/71(181318)	-0.02212	-0.0432214	-0.00100806	0.039958	LOGISTIC-BINARY
41204#T796	Admission and discharge from hospitals	Diagnoses - secondary ICD10: T79.6 Traumatic ischaemia of muscle	CAT-MUL	181302/16(181318)	0.046867	0.00218435	0.0916502	0.0400128	LOGISTIC-BINARY
41210#A552	Operations identified in register	Operative procedures - secondary OPCS: A55.2 Spinal myelography NEC	CAT-MUL	181304/14(181318)	0.0503408	0.00243177	0.0985586	0.0400369	LOGISTIC-BINARY
20003#1140869162	Self-reported use of medications	Treatment/medication code: marvelon tablet	CAT-MUL	181221/80(181301)	-0.0208895	-0.0408244	-0.000934594	0.0400741	LOGISTIC-BINARY
20162	Substance use and addictions	Pack years adult smoking as proportion of life span exposed to smoking	CONTINUOUS	47591	0.000848026	3.78217e-05	0.00165823	0.0402227	LINEAR
41210#Q121	Operations identified in register	Operative procedures - secondary OPCS: Q12.1 Introduction of intrauterine contraceptive device	CAT-MUL	179435/1883(181318)	0.00434462	0.00019163	0.00849874	0.0403504	LOGISTIC-BINARY
20002#1367	Self-reported health and diagnoses	Non-cancer illness code, self-reported": breast cysts	CAT-MUL	180021/1280(181301)	-0.00523459	-0.010239	-0.00022937	0.040369	LOGISTIC-BINARY
22617#3562	Sociodemographic characteristics	Job SOC coding: Personnel and industrial relations officers	CAT-MUL	45750/935(46685)	0.00616113	0.000271491	0.0120537	0.0403789	LOGISTIC-BINARY
41200#A848	Operations identified in register	Operative procedures - main OPCS: A84.8 Other specified neurophysiological operations	CAT-MUL	181293/25(181318)	0.0372749	0.00166268	0.0729497	0.0403802	LOGISTIC-BINARY
41210#V544	Operations identified in register	Operative procedures - secondary OPCS: V54.4 Injection around spinal facet of spine	CAT-MUL	180955/363(181318)	0.00979234	0.000423406	0.0191662	0.0405571	LOGISTIC-BINARY
40002#Y836	Death register	Contributory (secondary) causes of death: ICD10: Y83.6 Removal of other organ (partial) (total)	CAT-MUL	181303/15(181318)	0.0483023	0.00214006	0.0945922	0.0405657	LOGISTIC-BINARY
41202#S0630	Admission and discharge from hospitals	Diagnoses - main ICD10: S06.30 Focal brain injury (without open intracranial wound)	CAT-MUL	181305/13(181318)	0.0519786	0.00234097	0.101844	0.0405776	LOGISTIC-BINARY
41202#N859	Admission and discharge from hospitals	Diagnoses - main ICD10: N85.9 Noninflammatory disorder of uterus, unspecified	CAT-MUL	181187/131(181318)	0.0163155	0.000705585	0.031939	0.0405893	LOGISTIC-BINARY
20118-5	General system variables	Home area population density - urban or rural	CAT-SIN	139284/179723	-999	-999	-999	0.0406338	MULTINOMIAL-LOGISTIC
41210#W622	Operations identified in register	Operative procedures - secondary OPCS: W62.2 Primary arthrodesis and external fixation of joint NEC	CAT-MUL	181298/20(181318)	0.041937	0.00185644	0.0821952	0.0406634	LOGISTIC-BINARY
20002#1244	Self-reported health and diagnoses	Non-cancer illness code, self-reported": infection of nervous system	CAT-MUL	181279/22(181301)	-0.0395747	-0.0774864	-0.00164498	0.0407627	LOGISTIC-BINARY
41200#W588	Operations identified in register	Operative procedures - main OPCS: W58.8 Other specified other reconstruction of joint	CAT-MUL	181308/10(181318)	0.0590286	0.00259907	0.115802	0.0408528	LOGISTIC-BINARY
25577	Abdominal and brain MRI	Weighted-mean L1 in tract corticospinal tract (left)	CONTINUOUS	4789	0.00145118	6.04569e-05	0.0028419	0.0408895	ORDERED-LOGISTIC
41200#E044	Operations identified in register	Operative procedures - main OPCS: E04.4 Division of adhesions of turbinate of nose	CAT-MUL	181306/12(181318)	-0.0534221	-0.104542	-0.00208589	0.0409704	LOGISTIC-BINARY
6145#4	Self-reported mental health and traumatic events	Illness, injury, bereavement, stress in last 2 years": Death of a spouse or partner	CAT-MUL	176667/3507(180174)	-0.0031828	-0.00623507	-0.000130274	0.0409819	LOGISTIC-BINARY
41202#R53	Admission and discharge from hospitals	Diagnoses - main ICD10: R53 Malaise and fatigue	CAT-MUL	180867/451(181318)	-0.0087678	-0.0171757	-0.000357345	0.0409957	LOGISTIC-BINARY
20003#1141177600	Self-reported use of medications	Treatment/medication code: rosiglitazone	CAT-MUL	181149/152(181301)	0.0151027	0.000622911	0.0295944	0.0410035	LOGISTIC-BINARY
20002#1635	Self-reported health and diagnoses	Non-cancer illness code, self-reported": fracture radius	CAT-MUL	181250/51(181301)	-0.0259609	-0.0508722	-0.0010258	0.041179	LOGISTIC-BINARY
41200#M496	Operations identified in register	Operative procedures - main OPCS: M49.6 Micturating cystography	CAT-MUL	181301/17(181318)	0.0451805	0.00184166	0.0886235	0.0412689	LOGISTIC-BINARY
41210#T723	Operations identified in register	Operative procedures - secondary OPCS: T72.3 Release of constriction of sheath of tendon	CAT-MUL	181085/233(181318)	0.0121763	0.000481477	0.0238788	0.0413482	LOGISTIC-BINARY
41210#T876	Operations identified in register	Operative procedures - secondary OPCS: T87.6 Excision or biopsy of porta hepatis lymph node	CAT-MUL	181306/12(181318)	-0.0534455	-0.104916	-0.00210677	0.0413798	LOGISTIC-BINARY
41202#D251	Admission and discharge from hospitals	Diagnoses - main ICD10: D25.1 Intramural leiomyoma of uterus	CAT-MUL	180969/349(181318)	0.00997637	0.000389853	0.0195678	0.0414315	LOGISTIC-BINARY
22601#35623217	Sociodemographic characteristics	Job coding: personnel or industrial relations officer, recruitment consultant	CAT-MUL	46608/77(46685)	0.0211645	0.000831439	0.0415335	0.0414812	LOGISTIC-BINARY
41202#M8414	Admission and discharge from hospitals	Diagnoses - main ICD10: M84.14 Nonunion of fracture [pseudarthrosis] (Hand)	CAT-MUL	181308/10(181318)	-0.0582685	-0.114239	-0.00215055	0.0415282	LOGISTIC-BINARY
41202#M7966	Admission and discharge from hospitals	Diagnoses - main ICD10: M79.66 Pain in limb (Lower leg)	CAT-MUL	180337/981(181318)	0.00593444	0.000227519	0.0116432	0.0415702	LOGISTIC-BINARY
41202#K000	Admission and discharge from hospitals	Diagnoses - main ICD10: K00.0 Anodontia	CAT-MUL	181305/13(181318)	0.051357	0.00200967	0.100836	0.0415825	LOGISTIC-BINARY
41210#J539	Operations identified in register	Operative procedures - secondary OPCS: J53.9 Unspecified endoscopic ultrasound examination of bile duct	CAT-MUL	181278/40(181318)	0.0297868	0.0011566	0.058468	0.0415934	LOGISTIC-BINARY
20003#1141164828	Self-reported use of medications	Treatment/medication code: adcal-d3 1.5g/10micrograms chewable tablet	CAT-MUL	179303/1998(181301)	-0.00418467	-0.00821175	-0.000157143	0.041693	LOGISTIC-BINARY
41210#Z993	Operations identified in register	Operative procedures - secondary OPCS: Z99.3 Intervertebral disc of lumbar spine	CAT-MUL	181259/59(181318)	-0.0240343	-0.0471615	-0.000893734	0.041717	LOGISTIC-BINARY
6162#3	Lifestyle and environment	Types of transport used (excluding work): Public transport	CAT-MUL	122943/57524(180467)	0.000956382	3.58573e-05	0.00187696	0.0417238	LOGISTIC-BINARY
41200#H425	Operations identified in register	Operative procedures - main OPCS: H42.5 Excision of mucosal prolapse of rectum NEC	CAT-MUL	181274/44(181318)	-0.0278743	-0.0547132	-0.0010264	0.0417832	LOGISTIC-BINARY
20102#2	Characteristics of diet	Thickness of butter/margarine spread on crackers/crispbreads: medium	CAT-MUL	25555/388(25943)	-0.00950436	-0.0186609	-0.000354564	0.0418244	LOGISTIC-BINARY
41204#M2553	Admission and discharge from hospitals	Diagnoses - secondary ICD10: M25.53 Pain in joint (Forearm)	CAT-MUL	181296/22(181318)	-0.0393921	-0.0773495	-0.00145264	0.0418364	LOGISTIC-BINARY
41202#K758	Admission and discharge from hospitals	Diagnoses - main ICD10: K75.8 Other specified inflammatory liver diseases	CAT-MUL	181286/32(181318)	-0.032627	-0.0640272	-0.00117967	0.0418377	LOGISTIC-BINARY
20002#1374	Self-reported health and diagnoses	Non-cancer illness code, self-reported": allergy/hypersensitivity/anaphylaxis	CAT-MUL	179678/1623(181301)	-0.00460619	-0.00904517	-0.000166701	0.0419759	LOGISTIC-BINARY
41204#N820	Admission and discharge from hospitals	Diagnoses - secondary ICD10: N82.0 Vesicovaginal fistula	CAT-MUL	181308/10(181318)	0.061709	0.00225463	0.121255	0.0420342	LOGISTIC-BINARY
41204#I361	Admission and discharge from hospitals	Diagnoses - secondary ICD10: I36.1 Nonrheumatic tricuspid (valve) insufficiency	CAT-MUL	181287/31(181318)	0.0333698	0.00123478	0.065591	0.0420724	LOGISTIC-BINARY
41210#D141	Operations identified in register	Operative procedures - secondary OPCS: D14.1 Tympanoplasty using graft	CAT-MUL	181264/54(181318)	-0.0250985	-0.0492884	-0.000886086	0.0420736	LOGISTIC-BINARY
20003#1140881026	Self-reported use of medications	Treatment/medication code: meptazinol	CAT-MUL	181282/19(181301)	0.042471	0.00155174	0.0834737	0.0421319	LOGISTIC-BINARY
41202#H409	Admission and discharge from hospitals	Diagnoses - main ICD10: H40.9 Glaucoma, unspecified	CAT-MUL	181062/256(181318)	0.0115762	0.000410267	0.0227496	0.0422204	LOGISTIC-BINARY
41203#6142	Admission and discharge from hospitals	Diagnoses - main ICD9: 6142 Salpingitis and oophoritis, not specified as acute, subacute or chronic	CAT-MUL	181302/16(181318)	-0.0460214	-0.0905412	-0.00159592	0.0423045	LOGISTIC-BINARY
41200#E544	Operations identified in register	Operative procedures - main OPCS: E54.4 Excision of segment of lung	CAT-MUL	181241/77(181318)	-0.0210107	-0.0412947	-0.000720619	0.0423527	LOGISTIC-BINARY
4814	Self-reported health and diagnoses	Tinnitus severity/nuisance	CAT-SIN	15321	-0.000812247	-0.00159653	-2.79629e-05	0.0423858	ORDERED-LOGISTIC
22660#105	Sociodemographic characteristics	Gap coding: Looking after the home and/or family	CAT-MUL	22575/22540(45115)	-0.00177101	-0.00348233	-5.99939e-05	0.0425041	LOGISTIC-BINARY
41202#S6240	Admission and discharge from hospitals	Diagnoses - main ICD10: S62.40 Multiple fractures of metacarpal bones (closed)	CAT-MUL	181307/11(181318)	-0.0553498	-0.108807	-0.00179727	0.0425181	LOGISTIC-BINARY
41204#M256	Admission and discharge from hospitals	Diagnoses - secondary ICD10: M25.6 Stiffness of joint, not elsewhere classified	CAT-MUL	181305/13(181318)	-0.0511028	-0.100564	-0.00171647	0.0425493	LOGISTIC-BINARY
41202#I607	Admission and discharge from hospitals	Diagnoses - main ICD10: I60.7 Subarachnoid haemorrhage from intracranial artery, unspecified	CAT-MUL	181302/16(181318)	0.0462519	0.00164411	0.0910847	0.0425639	LOGISTIC-BINARY
41203#7295	Admission and discharge from hospitals	Diagnoses - main ICD9: 7295 Pain in limb	CAT-MUL	181308/10(181318)	0.0588015	0.00215881	0.115967	0.0426697	LOGISTIC-BINARY
20491	Self-reported mental health and traumatic events	Someone to take to doctor when needed as a child	CAT-SIN	61331	0.000592197	1.95654e-05	0.00116483	0.04267	ORDERED-LOGISTIC
41230#5H4	Admission and discharge from hospitals	PCT where patients GP was registered: CENTRAL CHESHIRE PCT	CAT-MUL	180753/565(181318)	0.00777941	0.000257781	0.0153037	0.0426829	LOGISTIC-BINARY
41202#M2551	Admission and discharge from hospitals	Diagnoses - main ICD10: M25.51 Pain in joint (Shoulder region)	CAT-MUL	181037/281(181318)	0.0109982	0.000364373	0.0216372	0.0426948	LOGISTIC-BINARY
6149#6	Self-reported health and diagnoses	Mouth/teeth dental problems: Dentures	CAT-MUL	151962/28779(180741)	0.00124328	4.01863e-05	0.00244647	0.0428288	LOGISTIC-BINARY
20003#1140880726	Self-reported use of medications	Treatment/medication code: hirudoid cream	CAT-MUL	181285/16(181301)	-0.0459929	-0.0905319	-0.00147316	0.0428636	LOGISTIC-BINARY
20003#1141192740	Self-reported use of medications	Treatment/medication code: ezetrol 10mg tablet	CAT-MUL	180994/307(181301)	0.010554	0.000333847	0.020781	0.0430359	LOGISTIC-BINARY
41202#S519	Admission and discharge from hospitals	Diagnoses - main ICD10: S51.9 Open wound of forearm, part unspecified	CAT-MUL	181296/22(181318)	0.0400561	0.00127697	0.0788828	0.0430382	LOGISTIC-BINARY
41230#5KY	Admission and discharge from hospitals	PCT where patients GP was registered: COTSWOLD AND VALE PCT	CAT-MUL	181130/188(181318)	0.0134372	0.000422082	0.0264608	0.0430837	LOGISTIC-BINARY
41200#V265	Operations identified in register	Operative procedures - main OPCS: V26.5 Revisional posterior decompression of lumbar spine NEC	CAT-MUL	181286/32(181318)	0.0325581	0.00102271	0.0641253	0.0431213	LOGISTIC-BINARY
30100	Blood sampling and basic cell counts	Mean platelet (thrombocyte) volume	CONTINUOUS	175598	0.00043861	1.35652e-05	0.000863655	0.0431232	LINEAR
23275	Anthropometric and adiposity related traits	Legs lean mass	INTEGER	1937	0.00403265	0.000124435	0.00794086	0.0431451	LINEAR
41210#Z258	Operations identified in register	Operative procedures - secondary OPCS: Z25.8 Specified mouth NEC	CAT-MUL	181277/41(181318)	0.0287053	0.000902153	0.0565472	0.0431509	LOGISTIC-BINARY
41200#L295	Operations identified in register	Operative procedures - main OPCS: L29.5 Endarterectomy of carotid artery NEC	CAT-MUL	181272/46(181318)	0.0273135	0.000862388	0.0538393	0.0432548	LOGISTIC-BINARY
41202#C911	Admission and discharge from hospitals	Diagnoses - main ICD10: C91.1 Chronic lymphocytic leukaemia	CAT-MUL	181248/70(181318)	-0.0219578	-0.0432539	-0.000650824	0.0433234	LOGISTIC-BINARY
41210#X723	Operations identified in register	Operative procedures - secondary OPCS: X72.3 Delivery of simple parenteral chemotherapy for neoplasm at first attendance	CAT-MUL	179391/1927(181318)	-0.00420912	-0.00829596	-0.000121766	0.0435351	LOGISTIC-BINARY
41200#C142	Operations identified in register	Operative procedures - main OPCS: C14.2 Graft of skin to eyelid	CAT-MUL	181281/37(181318)	0.0302606	0.000902976	0.0596824	0.0435515	LOGISTIC-BINARY
20003#1140882694	Self-reported use of medications	Treatment/medication code: betnovate cream	CAT-MUL	180808/493(181301)	-0.00826532	-0.0162922	-0.000236369	0.0435976	LOGISTIC-BINARY
41204#G473	Admission and discharge from hospitals	Diagnoses - secondary ICD10: G47.3 Sleep apnoea	CAT-MUL	180718/600(181318)	0.00752213	0.000214932	0.0148323	0.0436642	LOGISTIC-BINARY
41204#F000	Admission and discharge from hospitals	Diagnoses - secondary ICD10: F00.0 Dementia in Alzheimer's disease with early onset	CAT-MUL	181307/11(181318)	0.0556038	0.00164109	0.109786	0.0437247	LOGISTIC-BINARY
102980	Characteristics of diet	Other egg intake	CAT-SIN	25940	-0.00256637	-0.00506137	-7.13719e-05	0.0438032	ORDERED-LOGISTIC
93	Objective measures of cardiovacular health	Systolic blood pressure, manual reading	INTEGER	15836	0.00136571	3.78969e-05	0.00269351	0.0438108	LINEAR
6152#100	Self-reported health and diagnoses	Blood clot, DVT, bronchitis, emphysema, asthma, rhinitis, eczema, allergy diagnosed by doctor	CAT-MUL	61541/119571(181112)	-0.00091134	-0.00179751	-2.52246e-05	0.0438301	LOGISTIC-BINARY
20005	General system variables	Email access	CAT-SIN	106817/8074(114891)	0.00211536	5.80053e-05	0.00417296	0.0438915	LOGISTIC-BINARY
41200#V242	Operations identified in register	Operative procedures - main OPCS: V24.2 Primary decompression of thoracic spinal cord NEC	CAT-MUL	181303/15(181318)	0.0474788	0.00135664	0.0937922	0.0439953	LOGISTIC-BINARY
41204#J181	Admission and discharge from hospitals	Diagnoses - secondary ICD10: J18.1 Lobar pneumonia, unspecified	CAT-MUL	180570/748(181318)	0.00673363	0.000182147	0.0132876	0.0440001	LOGISTIC-BINARY
41204#Y442	Admission and discharge from hospitals	Diagnoses - secondary ICD10: Y44.2 Anticoagulants	CAT-MUL	181251/67(181318)	0.0224308	0.000613144	0.0442841	0.0440642	LOGISTIC-BINARY
25647	Abdominal and brain MRI	Weighted-mean L3 in tract superior thalamic radiation (right)	CONTINUOUS	4789	0.00144705	3.86436e-05	0.00285545	0.0440889	ORDERED-LOGISTIC
41204#N039	Admission and discharge from hospitals	Diagnoses - secondary ICD10: N03.9 Unspecified	CAT-MUL	181003/315(181318)	0.0103682	0.000276733	0.0204665	0.0441066	LOGISTIC-BINARY
41204#K238	Admission and discharge from hospitals	Diagnoses - secondary ICD10: K23.8 Disorders of oesophagus in other diseases classified elsewhere	CAT-MUL	181307/11(181318)	0.0553489	0.00150987	0.109319	0.0441786	LOGISTIC-BINARY
41210#Z742	Operations identified in register	Operative procedures - secondary OPCS: Z74.2 Sternum NEC	CAT-MUL	181293/25(181318)	0.0366729	0.000964534	0.0724328	0.0442756	LOGISTIC-BINARY
20003#1140879792	Self-reported use of medications	Treatment/medication code: terbutaline	CAT-MUL	180975/326(181301)	0.0101404	0.000258623	0.0200274	0.0443498	LOGISTIC-BINARY
25304	Abdominal and brain MRI	Mean L3 in medial lemniscus on FA skeleton (right)	CONTINUOUS	4789	0.00142434	3.62055e-05	0.00281247	0.0443689	ORDERED-LOGISTIC
41204#Y495	Admission and discharge from hospitals	Diagnoses - secondary ICD10: Y49.5 Other antipsychotics and neuroleptics	CAT-MUL	181288/30(181318)	0.0335224	0.000871897	0.0662409	0.0443875	LOGISTIC-BINARY
41204#F171	Admission and discharge from hospitals	Diagnoses - secondary ICD10: F17.1 Harmful use	CAT-MUL	177618/3700(181318)	0.00303896	7.57321e-05	0.00600268	0.0444255	LOGISTIC-BINARY
20003#1140882110	Self-reported use of medications	Treatment/medication code: co-beneldopa	CAT-MUL	181289/12(181301)	-0.0526513	-0.104053	-0.00123226	0.0444961	LOGISTIC-BINARY
41204#Z888	Admission and discharge from hospitals	Diagnoses - secondary ICD10: Z88.8 Personal history of allergy to other drugs, medicaments and biological substances	CAT-MUL	178603/2715(181318)	0.00354061	8.70681e-05	0.00699483	0.0445166	LOGISTIC-BINARY
41210#Z361	Operations identified in register	Operative procedures - secondary OPCS: Z36.1 Carotid artery NEC	CAT-MUL	181166/152(181318)	0.0149421	0.000369394	0.0295293	0.044566	LOGISTIC-BINARY
41202#M2559	Admission and discharge from hospitals	Diagnoses - main ICD10: M25.59 Pain in joint (Site unspecified)	CAT-MUL	181297/21(181318)	0.0407986	0.00101347	0.0806527	0.0446266	LOGISTIC-BINARY
41204#S643	Admission and discharge from hospitals	Diagnoses - secondary ICD10: S64.3 Injury of digital nerve of thumb	CAT-MUL	181307/11(181318)	-0.0547372	-0.108066	-0.00120668	0.044672	LOGISTIC-BINARY
41204#D849	Admission and discharge from hospitals	Diagnoses - secondary ICD10: D84.9 Immunodeficiency, unspecified	CAT-MUL	181307/11(181318)	0.0548941	0.00134536	0.108543	0.044686	LOGISTIC-BINARY
41204#M5457	Admission and discharge from hospitals	Diagnoses - secondary ICD10: M54.57 Low back pain (Lumbosacral region)	CAT-MUL	181249/69(181318)	0.021966	0.000528864	0.043421	0.0446956	LOGISTIC-BINARY
41202#M7916	Admission and discharge from hospitals	Diagnoses - main ICD10: M79.16 Myalgia (Lower leg)	CAT-MUL	181299/19(181318)	0.0417626	0.000981403	0.0825665	0.0447742	LOGISTIC-BINARY
41210#X362	Operations identified in register	Operative procedures - secondary OPCS: X36.2 Venesection	CAT-MUL	181292/26(181318)	0.0358466	0.000863243	0.0709185	0.0448468	LOGISTIC-BINARY
3761	Self-reported health and diagnoses	Age hay fever, rhinitis or eczema diagnosed	INTEGER	37927	0.000896467	2.06034e-05	0.00177233	0.0448491	LINEAR
41202#C924	Admission and discharge from hospitals	Diagnoses - main ICD10: C92.4 Acute promyelocytic leukaemia	CAT-MUL	181306/12(181318)	0.0528723	0.00129403	0.104686	0.0448526	LOGISTIC-BINARY
12143	Anthropometric and adiposity related traits	Weight (pre-imaging)	INTEGER	8151	0.00200394	4.59643e-05	0.00396193	0.0448601	LINEAR
20003#1141169694	Self-reported use of medications	Treatment/medication code: difflam sore throat 0.15% oral rinse	CAT-MUL	181289/12(181301)	-0.0523663	-0.103536	-0.00118543	0.0448644	LOGISTIC-BINARY
41202#M180	Admission and discharge from hospitals	Diagnoses - main ICD10: M18.0 Primary arthrosis of first carpometacarpal joints, bilateral	CAT-MUL	181251/67(181318)	0.0225206	0.000526907	0.044544	0.0448964	LOGISTIC-BINARY
41210#Y089	Operations identified in register	Operative procedures - secondary OPCS: Y08.9 Unspecified laser therapy to organ NOC	CAT-MUL	181110/208(181318)	0.0126709	0.000288603	0.025062	0.0449679	LOGISTIC-BINARY
41202#R05	Admission and discharge from hospitals	Diagnoses - main ICD10: R05 Cough	CAT-MUL	180758/560(181318)	0.00772292	0.000174625	0.0152742	0.0449712	LOGISTIC-BINARY
41204#O800	Admission and discharge from hospitals	Diagnoses - secondary ICD10: O80.0 Spontaneous vertex delivery	CAT-MUL	181285/33(181318)	-0.0317686	-0.0628086	-0.000683191	0.0450005	LOGISTIC-BINARY
23266	Anthropometric and adiposity related traits	Leg fat mass (left)	INTEGER	1631	0.00447938	9.8513e-05	0.00886025	0.0450718	LINEAR
41200#F093	Operations identified in register	Operative procedures - main OPCS: F09.3 Surgical removal of wisdom tooth NEC	CAT-MUL	180793/525(181318)	-0.00795864	-0.0157462	-0.00016901	0.0452013	LOGISTIC-BINARY
41204#X120	Admission and discharge from hospitals	Diagnoses - secondary ICD10: X12.0 Home	CAT-MUL	181303/15(181318)	-0.0469405	-0.0928783	-0.000983238	0.0452066	LOGISTIC-BINARY
41204#D123	Admission and discharge from hospitals	Diagnoses - secondary ICD10: D12.3 Transverse colon	CAT-MUL	181090/228(181318)	0.0120822	0.000260736	0.0239113	0.0452223	LOGISTIC-BINARY
41200#P278	Operations identified in register	Operative procedures - main OPCS: P27.8 Other specified exploration of vagina	CAT-MUL	181305/13(181318)	-0.0504756	-0.0999429	-0.00110226	0.0452446	LOGISTIC-BINARY
20003#1140879778	Self-reported use of medications	Treatment/medication code: doxazosin	CAT-MUL	180040/1261(181301)	0.00516522	0.000109766	0.0102224	0.0452533	LOGISTIC-BINARY
41204#O709	Admission and discharge from hospitals	Diagnoses - secondary ICD10: O70.9 Perineal laceration during delivery, unspecified	CAT-MUL	181272/46(181318)	0.0270405	0.000603475	0.053552	0.0452811	LOGISTIC-BINARY
41202#N912	Admission and discharge from hospitals	Diagnoses - main ICD10: N91.2 Amenorrhoea, unspecified	CAT-MUL	181287/31(181318)	-0.0325732	-0.0644386	-0.000652822	0.0453069	LOGISTIC-BINARY
41202#J384	Admission and discharge from hospitals	Diagnoses - main ICD10: J38.4 Oedema of larynx	CAT-MUL	181274/44(181318)	0.0274633	0.000593612	0.0543806	0.0453266	LOGISTIC-BINARY
41200#S423	Operations identified in register	Operative procedures - main OPCS: S42.3 Secondary suture of skin NEC	CAT-MUL	181294/24(181318)	-0.0370443	-0.0733289	-0.000753604	0.0453683	LOGISTIC-BINARY
41210#Y992	Operations identified in register	Operative procedures - secondary OPCS: Y99.2 Live related donor	CAT-MUL	181307/11(181318)	-0.0546799	-0.108319	-0.00114755	0.0454666	LOGISTIC-BINARY
25408	Abdominal and brain MRI	Mean OD in anterior limb of internal capsule on FA skeleton (right)	CONTINUOUS	4789	0.00264165	5.27832e-05	0.00523052	0.0455102	LINEAR
41229#5PE	Admission and discharge from hospitals	PCT responsible for patient data: DUDLEY PCT	CAT-MUL	180880/438(181318)	0.00872258	0.000175322	0.0172744	0.0455215	LOGISTIC-BINARY
41202#M8403	Admission and discharge from hospitals	Diagnoses - main ICD10: M84.03 Malunion of fracture (Forearm)	CAT-MUL	181234/84(181318)	-0.0198141	-0.0392308	-0.000386899	0.0455405	LOGISTIC-BINARY
41202#J381	Admission and discharge from hospitals	Diagnoses - main ICD10: J38.1 Polyp of vocal cord and larynx	CAT-MUL	181229/89(181318)	0.0192778	0.000383698	0.0381913	0.0456136	LOGISTIC-BINARY
5699-95	Measures of cognition and aging	FI10 : arithmetic sequence recognition	CAT-SIN	7182/9587	-999	-999	-999	0.0456767	MULTINOMIAL-LOGISTIC
41202#R932	Admission and discharge from hospitals	Diagnoses - main ICD10: R93.2 Abnormal findings on diagnostic imaging of liver and biliary tract	CAT-MUL	181267/51(181318)	-0.025436	-0.0503821	-0.000471186	0.0457317	LOGISTIC-BINARY
41200#E488	Operations identified in register	Operative procedures - main OPCS: E48.8 Other specified therapeutic fibreoptic endoscopic operations on lower respiratory tract	CAT-MUL	181305/13(181318)	0.0527701	0.00107746	0.104632	0.0457405	LOGISTIC-BINARY
41200#K631	Operations identified in register	Operative procedures - main OPCS: K63.1 Angiocardiography of combination of right and left side of heart	CAT-MUL	180971/347(181318)	0.00979767	0.000185802	0.019416	0.0458028	LOGISTIC-BINARY
20003#1141157178	Self-reported use of medications	Treatment/medication code: senna product	CAT-MUL	181228/73(181301)	0.0213063	0.000408646	0.0422301	0.0458162	LOGISTIC-BINARY
41202#S5260	Admission and discharge from hospitals	Diagnoses - main ICD10: S52.60 Fracture of lower end of both ulna and radius (closed)	CAT-MUL	180946/372(181318)	0.00944704	0.000177632	0.0187214	0.0458209	LOGISTIC-BINARY
41210#Y419	Operations identified in register	Operative procedures - secondary OPCS: Y41.9 Unspecified examination of organ NOC	CAT-MUL	181289/29(181318)	0.0338514	0.000661812	0.0671388	0.0458942	LOGISTIC-BINARY
41202#M898	Admission and discharge from hospitals	Diagnoses - main ICD10: M89.8 Other specified disorders of bone	CAT-MUL	181298/20(181318)	0.0408058	0.000797565	0.0809492	0.0459224	LOGISTIC-BINARY
41200#K262	Operations identified in register	Operative procedures - main OPCS: K26.2 Xenograft replacement of aortic valve	CAT-MUL	181193/125(181318)	0.0163019	0.000302028	0.0323246	0.0459726	LOGISTIC-BINARY
41200#B086	Operations identified in register	Operative procedures - main OPCS: B08.6 Partial thyroidectomy NEC	CAT-MUL	181285/33(181318)	-0.0314905	-0.0624083	-0.0005458	0.0459783	LOGISTIC-BINARY
41202#O909	Admission and discharge from hospitals	Diagnoses - main ICD10: O90.9 Complication of the puerperium, unspecified	CAT-MUL	181297/21(181318)	0.0399573	0.000763393	0.0792625	0.0460283	LOGISTIC-BINARY
20003#1140875596	Self-reported use of medications	Treatment/medication code: algesal cream	CAT-MUL	181275/26(181301)	0.0357209	0.000648455	0.070883	0.0462001	LOGISTIC-BINARY
20001#1072	Self-reported health and diagnoses	Cancer code, self-reported": cin/pre-cancer cells cervix	CAT-MUL	180133/1168(181301)	-0.00531457	-0.0105403	-8.80003e-05	0.0462456	LOGISTIC-BINARY
41200#S478	Operations identified in register	Operative procedures - main OPCS: S47.8 Other specified opening of skin	CAT-MUL	181306/12(181318)	0.0524656	0.000906937	0.104127	0.0462788	LOGISTIC-BINARY
25614	Abdominal and brain MRI	Weighted-mean L2 in tract medial lemniscus (right)	CONTINUOUS	4789	-0.00140578	-0.00278835	-2.3207e-05	0.0463294	ORDERED-LOGISTIC
6159#8	Self-reported health and diagnoses	Pain type(s) experienced in last month: Pain all over the body	CAT-MUL	177867/3138(181005)	0.00326165	5.2983e-05	0.0064709	0.0463533	LOGISTIC-BINARY
22601#32163087	Sociodemographic characteristics	Job coding: dispensing optician	CAT-MUL	46665/20(46685)	0.040715	0.000757508	0.0809271	0.0463934	LOGISTIC-BINARY
22617#3216	Sociodemographic characteristics	Job SOC coding: Dispensing opticians	CAT-MUL	46665/20(46685)	0.040715	0.000757508	0.0809271	0.0463934	LOGISTIC-BINARY
41210#Z382	Operations identified in register	Operative procedures - secondary OPCS: Z38.2 Internal iliac artery	CAT-MUL	181306/12(181318)	-0.0522929	-0.103807	-0.000846618	0.0463992	LOGISTIC-BINARY
41202#I272	Admission and discharge from hospitals	Diagnoses - main ICD10: I27.2 Other secondary pulmonary hypertension	CAT-MUL	181284/34(181318)	0.0311722	0.000503733	0.0619376	0.0466547	LOGISTIC-BINARY
20085#6	Characteristics of diet	Reason for not eating or drinking normally: Other reason untypical diet	CAT-MUL	22952/2991(25943)	0.00352339	5.2004e-05	0.00699572	0.0466736	LOGISTIC-BINARY
25319	Abdominal and brain MRI	Mean L3 in anterior corona radiata on FA skeleton (left)	CONTINUOUS	4789	0.00145528	2.1593e-05	0.00288898	0.0467009	ORDERED-LOGISTIC
5292	Eyesight and hearing measures	3mm index of best keratometry results (left)	INTEGER	37206	-0.00060111	-0.00119375	-8.46975e-06	0.0468178	ORDERED-LOGISTIC
40001#I609	Death register	Underlying (primary) cause of death: ICD10: I60.9 Subarachnoid haemorrhage, unspecified	CAT-MUL	181270/48(181318)	0.026166	0.000386776	0.0519893	0.0468281	LOGISTIC-BINARY
41204#D351	Admission and discharge from hospitals	Diagnoses - secondary ICD10: D35.1 Parathyroid gland	CAT-MUL	181287/31(181318)	0.0325975	0.000498096	0.0647851	0.046832	LOGISTIC-BINARY
25904	Abdominal and brain MRI	Volume of grey matter in Vermis Crus II Cerebellum	CONTINUOUS	5364	-0.00247543	-0.00491662	-3.4233e-05	0.0468738	LINEAR
41204#Q059	Admission and discharge from hospitals	Diagnoses - secondary ICD10: Q05.9 Spina bifida, unspecified	CAT-MUL	181257/61(181318)	0.0233146	0.000327551	0.0463228	0.0469191	LOGISTIC-BINARY
20003#1140852948	Self-reported use of medications	Treatment/medication code: calcium+vitamin d 500units tablet	CAT-MUL	179982/1319(181301)	-0.00499756	-0.00992701	-6.74011e-05	0.0469319	LOGISTIC-BINARY
1618	Substance use and addictions	Alcohol usually taken with meals	CAT-SIN	20426/69057(89483)	-0.00145002	-0.00288056	-1.97015e-05	0.0469417	LOGISTIC-BINARY
41210#X396	Operations identified in register	Operative procedures - secondary OPCS: X39.6 Intraocular administration of therapeutic substance	CAT-MUL	181303/15(181318)	0.0469499	0.000735655	0.0933768	0.0469509	LOGISTIC-BINARY
20002#1560	Self-reported health and diagnoses	Non-cancer illness code, self-reported": breast fibroadenoma	CAT-MUL	181174/127(181301)	-0.0160614	-0.0319086	-0.000205766	0.0470363	LOGISTIC-BINARY
41202#M469	Admission and discharge from hospitals	Diagnoses - main ICD10: M46.9 Inflammatory spondylopathy, unspecified	CAT-MUL	181302/16(181318)	0.0451798	0.00062446	0.0898357	0.0470985	LOGISTIC-BINARY
41200#A124	Operations identified in register	Operative procedures - main OPCS: A12.4 Creation of ventriculoperitoneal shunt	CAT-MUL	181275/43(181318)	-0.0274413	-0.0545578	-0.000303333	0.0473742	LOGISTIC-BINARY
41251#8001	Admission and discharge from hospitals	Sources of admission to hospital (recoded): Other hospital: NHS partnership hospital	CAT-MUL	180635/14(180649)	-0.0480439	-0.095824	-0.000682943	0.0474537	LOGISTIC-BINARY
41204#R221	Admission and discharge from hospitals	Diagnoses - secondary ICD10: R22.1 Localised swelling, mass and lump, neck	CAT-MUL	181281/37(181318)	0.0296498	0.000345922	0.0589978	0.0475036	LOGISTIC-BINARY
41210#Z548	Operations identified in register	Operative procedures - secondary OPCS: Z54.8 Specified muscle of shoulder or upper arm NEC	CAT-MUL	181220/98(181318)	0.0182121	0.000207303	0.0362331	0.0475087	LOGISTIC-BINARY
22601#81392824	Sociodemographic characteristics	Job coding: assembler, machine operator, processor, foreman	CAT-MUL	46623/62(46685)	-0.0228823	-0.0455048	-0.000231721	0.0475243	LOGISTIC-BINARY
41200#G292	Operations identified in register	Operative procedures - main OPCS: G29.2 Open excision of lesion of stomach NEC	CAT-MUL	181303/15(181318)	-0.0464543	-0.0924633	-0.000513207	0.0476105	LOGISTIC-BINARY
100880	Characteristics of diet	Dried fruit added to cereal	CAT-SIN	25943	-0.000697588	-0.00138784	-7.33725e-06	0.0476204	ORDERED-LOGISTIC
41210#Z154	Operations identified in register	Operative procedures - secondary OPCS: Z15.4 Lower outer quadrant of breast	CAT-MUL	181179/139(181318)	-0.0152648	-0.0303668	-0.000156213	0.0476244	LOGISTIC-BINARY
102170	Characteristics of diet	Soya dessert intake	CAT-SIN	25942	-0.00393194	-0.00782317	-4.0709e-05	0.0476574	ORDERED-LOGISTIC
41204#T391	Admission and discharge from hospitals	Diagnoses - secondary ICD10: T39.1 4-Aminophenol derivatives	CAT-MUL	181131/187(181318)	0.0132146	0.000131987	0.0263067	0.0478102	LOGISTIC-BINARY
41226#3	Female specific factors/maternity	Sex of baby: Indeterminate	CAT-MUL	9415/54(9469)	0.0246188	0.000303173	0.0491127	0.0478675	LOGISTIC-BINARY
41210#Y241	Operations identified in register	Operative procedures - secondary OPCS: Y24.1 Microvascular reconstruction of organ NOC	CAT-MUL	181255/63(181318)	-0.022633	-0.0450551	-0.000200222	0.0479113	LOGISTIC-BINARY
41204#O714	Admission and discharge from hospitals	Diagnoses - secondary ICD10: O71.4 Obstetric high vaginal laceration alone	CAT-MUL	181290/28(181318)	-0.033977	-0.0676147	-0.000256977	0.0479739	LOGISTIC-BINARY
41202#Z031	Admission and discharge from hospitals	Diagnoses - main ICD10: Z03.1 Observation for suspected malignant neoplasm	CAT-MUL	181087/231(181318)	0.0118364	0.000106098	0.0235738	0.0480194	LOGISTIC-BINARY
41202#C445	Admission and discharge from hospitals	Diagnoses - main ICD10: C44.5 Skin of trunk	CAT-MUL	180705/613(181318)	-0.00727404	-0.0144859	-6.05627e-05	0.0480564	LOGISTIC-BINARY
40006#C73	Cancer register	Type of cancer: ICD10: C73 Malignant neoplasm of thyroid gland	CAT-MUL	181046/272(181318)	-0.0108826	-0.0216752	-8.62343e-05	0.0481526	LOGISTIC-BINARY
41204#Z370	Admission and discharge from hospitals	Diagnoses - secondary ICD10: Z37.0 Single live birth	CAT-MUL	172438/8880(181318)	-0.0022428	-0.0044685	-1.73817e-05	0.0482449	LOGISTIC-BINARY
100018	Characteristics of diet	Retinol	CONTINUOUS	25303	-0.00112805	-0.00224784	-8.25676e-06	0.0483346	LINEAR
41200#P032	Operations identified in register	Operative procedures - main OPCS: P03.2 Marsupialisation of Bartholin gland	CAT-MUL	180940/378(181318)	-0.00926161	-0.0184618	-5.837e-05	0.0485236	LOGISTIC-BINARY
41204#D071	Admission and discharge from hospitals	Diagnoses - secondary ICD10: D07.1 Vulva	CAT-MUL	181306/12(181318)	0.052009	0.000395181	0.103829	0.0487038	LOGISTIC-BINARY
41246#1730	Admission and discharge from hospitals	Treatment speciality of consultant (recoded): Maxillo-facial surgery	CAT-MUL	172148/502(172650)	0.00802934	4.69042e-05	0.0160159	0.0487248	LOGISTIC-BINARY
41210#U354	Operations identified in register	Operative procedures - secondary OPCS: U35.4 Computed tomography of pulmonary arteries	CAT-MUL	181033/285(181318)	0.0106745	6.18045e-05	0.0212933	0.0487341	LOGISTIC-BINARY
41204#T390	Admission and discharge from hospitals	Diagnoses - secondary ICD10: T39.0 Salicylates	CAT-MUL	181269/49(181318)	0.025898	0.000154328	0.0516829	0.0488073	LOGISTIC-BINARY
41204#M1309	Admission and discharge from hospitals	Diagnoses - secondary ICD10: M13.09 Polyarthritis, unspecified (Site unspecified)	CAT-MUL	181296/22(181318)	0.0382848	0.00024606	0.0764361	0.0488323	LOGISTIC-BINARY
41202#S808	Admission and discharge from hospitals	Diagnoses - main ICD10: S80.8 Other superficial injuries of lower leg	CAT-MUL	181289/29(181318)	-0.0332083	-0.0662534	-0.000155469	0.0488584	LOGISTIC-BINARY
41210#Z863	Operations identified in register	Operative procedures - secondary OPCS: Z86.3 Tarsometatarsal joint	CAT-MUL	180996/322(181318)	0.0100172	5.20074e-05	0.019988	0.0488746	LOGISTIC-BINARY
20003#1140888688	Self-reported use of medications	Treatment/medication code: betahistine	CAT-MUL	180628/673(181301)	0.00693137	3.3486e-05	0.0138319	0.0489385	LOGISTIC-BINARY
41204#M1397	Admission and discharge from hospitals	Diagnoses - secondary ICD10: M13.97 Arthritis, unspecified (Ankle and foot)	CAT-MUL	181175/143(181318)	0.0149786	7.2087e-05	0.0298951	0.0489751	LOGISTIC-BINARY
41204#I201	Admission and discharge from hospitals	Diagnoses - secondary ICD10: I20.1 Angina pectoris with documented spasm	CAT-MUL	181256/62(181318)	0.0227717	0.000118088	0.0454587	0.0489752	LOGISTIC-BINARY
41200#V413	Operations identified in register	Operative procedures - main OPCS: V41.3 Removal of correctional instrument from spine	CAT-MUL	181301/17(181318)	-0.0432702	-0.0863015	-0.000118563	0.049035	LOGISTIC-BINARY
41230#5NY	Admission and discharge from hospitals	PCT where patients GP was registered: BRADFORD AND AIREDALE TEACHING PCT	CAT-MUL	179626/1692(181318)	0.00438619	1.88011e-05	0.00875466	0.0490471	LOGISTIC-BINARY
41210#X404	Operations identified in register	Operative procedures - secondary OPCS: X40.4 Haemofiltration	CAT-MUL	181255/63(181318)	0.0225709	0.000105622	0.0450642	0.0490627	LOGISTIC-BINARY
22424	Objective measures of cardiovacular health	Cardiac output	CONTINUOUS	1824	0.00407967	1.49473e-05	0.00814439	0.0491643	LINEAR
41202#M2506	Admission and discharge from hospitals	Diagnoses - main ICD10: M25.06 Haemarthrosis (Lower leg)	CAT-MUL	181296/22(181318)	0.0382993	0.000195035	0.0765292	0.049171	LOGISTIC-BINARY
41204#K430	Admission and discharge from hospitals	Diagnoses - secondary ICD10: K43.0 Ventral hernia with obstruction, without gangrene	CAT-MUL	181295/23(181318)	0.0374632	0.000191881	0.0748688	0.0492155	LOGISTIC-BINARY
20087#172	Characteristics of diet	Types of spread used on bread/crackers: Low fat polyunsaturated margarine on bread/crackers	CAT-MUL	24059/1884(25943)	-0.00428148	-0.00854969	-1.49771e-05	0.0492375	LOGISTIC-BINARY
6151#6	Self-reported health and diagnoses	Fractured bone site(s): Arm	CAT-MUL	178460/2109(180569)	0.00392511	1.32575e-05	0.00783785	0.0492487	LOGISTIC-BINARY
20003#1140861138	Self-reported use of medications	Treatment/medication code: adizem-60 m/r tablet	CAT-MUL	181163/138(181301)	0.0152639	5.66613e-05	0.0304887	0.0492769	LOGISTIC-BINARY
41204#M214	Admission and discharge from hospitals	Diagnoses - secondary ICD10: M21.4 Flat foot [pes planus] (acquired)	CAT-MUL	181283/35(181318)	-0.0301332	-0.0601884	-5.85471e-05	0.0494477	LOGISTIC-BINARY
41201#Y044	Admission and discharge from hospitals	External causes: Y04.4 Street and highway	CAT-MUL	181303/15(181318)	0.0461242	0.000169688	0.0922298	0.0494486	LOGISTIC-BINARY
41204#Y044	Admission and discharge from hospitals	Diagnoses - secondary ICD10: Y04.4 Street and highway	CAT-MUL	181303/15(181318)	0.0461242	0.000169688	0.0922298	0.0494486	LOGISTIC-BINARY
41246#1080	Admission and discharge from hospitals	Treatment speciality of consultant (recoded): Anaesthetics	CAT-MUL	171827/981(172808)	0.00572369	1.38282e-05	0.0114356	0.0494861	LOGISTIC-BINARY
41200#H113	Operations identified in register	Operative procedures - main OPCS: H11.3 Colectomy and anastomosis NEC	CAT-MUL	181307/11(181318)	0.0542999	0.0002483	0.108644	0.0495525	LOGISTIC-BINARY
41204#R900	Admission and discharge from hospitals	Diagnoses - secondary ICD10: R90.0 Intracranial space-occupying lesion	CAT-MUL	181292/26(181318)	-0.0349187	-0.0697457	-3.97629e-05	0.0495552	LOGISTIC-BINARY
20002#1667	Self-reported health and diagnoses	Non-cancer illness code, self-reported": alopecia / hair loss	CAT-MUL	181253/48(181301)	-0.0257288	-0.0514046	-3.5979e-05	0.0495934	LOGISTIC-BINARY
41230#5PE	Admission and discharge from hospitals	PCT where patients GP was registered: DUDLEY PCT	CAT-MUL	180881/437(181318)	0.00857351	1.66174e-05	0.017135	0.0495982	LOGISTIC-BINARY
41204#K29	Admission and discharge from hospitals	Diagnoses - secondary ICD10: K29 Gastritis and duodenitis	CAT-MUL	180938/380(181318)	0.0092044	1.62543e-05	0.0183971	0.0496495	LOGISTIC-BINARY
22601#35673467	Sociodemographic characteristics	Job coding: health and safety officer, occupational hygienist, safety adviser, road safety officer	CAT-MUL	46653/32(46685)	-0.0313943	-0.0627023	-4.43471e-06	0.0496724	LOGISTIC-BINARY
6140#1	Sociodemographic characteristics	Heating type(s) in home: Gas central heating	CAT-MUL	4428/55229(59657)	-0.0027863	-0.00556879	-3.98673e-06	0.0496749	LOGISTIC-BINARY
41210#W851	Operations identified in register	Operative procedures - secondary OPCS: W85.1 Endoscopic removal of loose body from knee joint	CAT-MUL	181197/121(181318)	-0.0162146	-0.0324076	-1.21157e-05	0.0497565	LOGISTIC-BINARY
100330	Characteristics of diet	Other coffee type	CAT-SIN	25924	0.00333063	3.09716e-06	0.00665816	0.0497937	ORDERED-LOGISTIC
100720	Substance use and addictions	Fortified wine intake	CAT-SIN	25938	-0.00241579	-0.0048294	-2.18185e-06	0.0497998	ORDERED-LOGISTIC
40011#8480	Cancer register	Histology of cancer tumour: Mucinous adenocarcinoma	CAT-MUL	181010/308(181318)	0.0101764	5.80695e-06	0.0203532	0.0499257	LOGISTIC-BINARY
20088#341	Characteristics of diet	Types of spreads/sauces consumed: Low fat mayonnaise	CAT-MUL	24028/1915(25943)	0.00422758	-1.03967e-06	0.00845711	0.0500722	LOGISTIC-BINARY
41202#N940	Admission and discharge from hospitals	Diagnoses - main ICD10: N94.0 Mittelschmerz	CAT-MUL	181305/13(181318)	0.0494416	-9.89425e-06	0.0989146	0.0501484	LOGISTIC-BINARY
41204#H743	Admission and discharge from hospitals	Diagnoses - secondary ICD10: H74.3 Other acquired abnormalities of ear ossicles	CAT-MUL	181293/25(181318)	0.035657	-1.26576e-05	0.0713851	0.0502479	LOGISTIC-BINARY
20004#1574	Operations identified in register	Operation code: colostomy surgery	CAT-MUL	181288/13(181301)	0.0495108	-5.03445e-05	0.0990922	0.050353	LOGISTIC-BINARY
41200#G212	Operations identified in register	Operative procedures - main OPCS: G21.2 Intubation of oesophagus for pressure manometry	CAT-MUL	181151/167(181318)	0.0138237	-1.69918e-05	0.0276754	0.050369	LOGISTIC-BINARY
20002#1491	Self-reported health and diagnoses	Non-cancer illness code, self-reported": brain haemorrhage	CAT-MUL	181253/48(181301)	0.0257277	-2.60376e-05	0.0515228	0.0504072	LOGISTIC-BINARY
41204#T847	Admission and discharge from hospitals	Diagnoses - secondary ICD10: T84.7 Infection and inflammatory reaction due to other internal orthopaedic prosthetic devices, implants and grafts	CAT-MUL	181308/10(181318)	-0.0561135	-0.112403	0.000145301	0.0505139	LOGISTIC-BINARY
41204#T920	Admission and discharge from hospitals	Diagnoses - secondary ICD10: T92.0 Sequelae of open wound of upper limb	CAT-MUL	181291/27(181318)	-0.0341662	-0.0684176	9.22123e-05	0.0505607	LOGISTIC-BINARY
41210#Z153	Operations identified in register	Operative procedures - secondary OPCS: Z15.3 Lower inner quadrant of breast	CAT-MUL	181180/138(181318)	0.0152136	-3.21412e-05	0.030472	0.0505751	LOGISTIC-BINARY
41230#5MK	Admission and discharge from hospitals	PCT where patients GP was registered: TELFORD AND WREKIN PCT	CAT-MUL	181295/23(181318)	-0.0369238	-0.0738954	0.000142642	0.0506003	LOGISTIC-BINARY
41200#V161	Operations identified in register	Operative procedures - main OPCS: V16.1 Osteotomy of mandible and advancement of mandible	CAT-MUL	181297/21(181318)	-0.0386431	-0.0773458	0.000145147	0.0506084	LOGISTIC-BINARY
25593	Abdominal and brain MRI	Weighted-mean L1 in tract superior thalamic radiation (right)	CONTINUOUS	4789	-0.00138974	-0.00278358	4.10466e-06	0.0507326	ORDERED-LOGISTIC
41210#T774	Operations identified in register	Operative procedures - secondary OPCS: T77.4 Debridement of muscle NEC	CAT-MUL	181242/76(181318)	0.0203948	-5.78562e-05	0.0408674	0.0507334	LOGISTIC-BINARY
41204#R448	Admission and discharge from hospitals	Diagnoses - secondary ICD10: R44.8 Other and unspecified symptoms and signs involving general sensations and perceptions	CAT-MUL	181304/14(181318)	-0.0474942	-0.0952042	0.000144162	0.0507698	LOGISTIC-BINARY
41204#E788	Admission and discharge from hospitals	Diagnoses - secondary ICD10: E78.8 Other disorders of lipoprotein metabolism	CAT-MUL	181283/35(181318)	0.0300872	-7.83872e-05	0.0603131	0.0508189	LOGISTIC-BINARY
1568	Substance use and addictions	Average weekly red wine intake	INTEGER	117515	0.000272409	-1.01599e-06	0.000545834	0.0508555	ORDERED-LOGISTIC
20003#1141168574	Self-reported use of medications	Treatment/medication code: raloxifene hydrochloride	CAT-MUL	181090/211(181301)	-0.0122459	-0.0245361	5.02187e-05	0.050867	LOGISTIC-BINARY
20004#1593	Operations identified in register	Operation code: removal of malignant melanoma	CAT-MUL	180940/361(181301)	-0.0093585	-0.0187527	3.88682e-05	0.0509122	LOGISTIC-BINARY
41202#I350	Admission and discharge from hospitals	Diagnoses - main ICD10: I35.0 Aortic (valve) stenosis	CAT-MUL	181090/228(181318)	0.0118026	-4.25313e-05	0.0236584	0.0509211	LOGISTIC-BINARY
41200#E036	Operations identified in register	Operative procedures - main OPCS: E03.6 Septoplasty of nose NEC	CAT-MUL	180415/903(181318)	0.00592504	-2.46062e-05	0.0118765	0.050988	LOGISTIC-BINARY
41204#K603	Admission and discharge from hospitals	Diagnoses - secondary ICD10: K60.3 Anal fistula	CAT-MUL	181258/60(181318)	-0.0230556	-0.046203	0.000114592	0.0510264	LOGISTIC-BINARY
90156	Accelerometer	Fraction acceleration <= 1800 milli-gravities	CONTINUOUS	40165	0.00377379	-1.69817e-05	0.00756456	0.0510379	ORDERED-LOGISTIC
41202#H342	Admission and discharge from hospitals	Diagnoses - main ICD10: H34.2 Other retinal artery occlusions	CAT-MUL	181296/22(181318)	0.0380201	-0.000139239	0.076259	0.0511089	LOGISTIC-BINARY
41229#5NY	Admission and discharge from hospitals	PCT responsible for patient data: BRADFORD AND AIREDALE TEACHING PCT	CAT-MUL	179611/1707(181318)	0.00432799	-2.03835e-05	0.00867744	0.0511094	LOGISTIC-BINARY
20544#17	Self-reported mental health and traumatic events	Mental health problems ever diagnosed by a professional: Agoraphobia	CAT-MUL	61041/339(61380)	0.00965262	-4.3513e-05	0.0193555	0.0511109	LOGISTIC-BINARY
41204#K805	Admission and discharge from hospitals	Diagnoses - secondary ICD10: K80.5 Calculus of bile duct without cholangitis or cholecystitis	CAT-MUL	181053/265(181318)	0.0109646	-5.78253e-05	0.021994	0.0512738	LOGISTIC-BINARY
20002#1123	Self-reported health and diagnoses	Non-cancer illness code, self-reported": sleep apnoea	CAT-MUL	181067/234(181301)	0.011595	-6.22683e-05	0.0232595	0.0512991	LOGISTIC-BINARY
41204#M658	Admission and discharge from hospitals	Diagnoses - secondary ICD10: M65.8 Other synovitis and tenosynovitis	CAT-MUL	181307/11(181318)	-0.0533469	-0.107114	0.000271162	0.0513357	LOGISTIC-BINARY
20003#1141201040	Self-reported use of medications	Treatment/medication code: co-diovan 80mg/12.5mg tablet	CAT-MUL	181276/25(181301)	0.0355718	-0.000167639	0.0713926	0.0513437	LOGISTIC-BINARY
25156	Abdominal and brain MRI	Mean MO in splenium of corpus callosum on FA skeleton	CONTINUOUS	4789	0.00252864	-1.48621e-05	0.00507215	0.0513532	LINEAR
41202#S9240	Admission and discharge from hospitals	Diagnoses - main ICD10: S92.40 Fracture of great toe (closed)	CAT-MUL	181308/10(181318)	-0.0561691	-0.112793	0.000374306	0.0515442	LOGISTIC-BINARY
41204#M8795	Admission and discharge from hospitals	Diagnoses - secondary ICD10: M87.95 Osteonecrosis, unspecified (Pelvic region and thigh)	CAT-MUL	181267/51(181318)	-0.0247851	-0.0497278	0.000179751	0.051549	LOGISTIC-BINARY
41202#N979	Admission and discharge from hospitals	Diagnoses - main ICD10: N97.9 Female infertility, unspecified	CAT-MUL	180737/581(181318)	-0.00742385	-0.0148975	5.07677e-05	0.0515512	LOGISTIC-BINARY
41200#J501	Operations identified in register	Operative procedures - main OPCS: J50.1 T tube cholangiography	CAT-MUL	181300/18(181318)	0.0418693	-0.000220357	0.0840835	0.0515639	LOGISTIC-BINARY
41200#X301	Operations identified in register	Operative procedures - main OPCS: X30.1 Injection of Rh immune globulin	CAT-MUL	181247/71(181318)	-0.0209593	-0.0420581	0.000150365	0.0515862	LOGISTIC-BINARY
41205#2165	Admission and discharge from hospitals	Diagnoses - secondary ICD9: 2165 Benign neoplasm of skin of trunk, except scrotum	CAT-MUL	181301/17(181318)	-0.0429649	-0.0863084	0.000278114	0.0516192	LOGISTIC-BINARY
22601#35623273	Sociodemographic characteristics	Job coding: personnel or industrial relations officer, recruitment consultant	CAT-MUL	46619/66(46685)	0.0218182	-0.000143746	0.0438142	0.0516596	LOGISTIC-BINARY
41210#L714	Operations identified in register	Operative procedures - secondary OPCS: L71.4 Percutaneous transluminal cannulation of artery	CAT-MUL	181205/113(181318)	0.0166683	-0.000116571	0.0334686	0.0517037	LOGISTIC-BINARY
40013#2327	Cancer register	Type of cancer: ICD9: 2327 Carcinoma in situ of skin of lower limb, including hip	CAT-MUL	181287/31(181318)	-0.0317561	-0.0637524	0.000248407	0.0517296	LOGISTIC-BINARY
20004#1601	Operations identified in register	Operation code: laryngoscopy	CAT-MUL	181277/24(181301)	-0.0360294	-0.0723367	0.000284427	0.0517523	LOGISTIC-BINARY
41200#C321	Operations identified in register	Operative procedures - main OPCS: C32.1 Recession of medial rectus muscle of eye NEC	CAT-MUL	181280/38(181318)	0.02867	-0.000230525	0.0576046	0.0519766	LOGISTIC-BINARY
41202#O001	Admission and discharge from hospitals	Diagnoses - main ICD10: O00.1 Tubal pregnancy	CAT-MUL	181153/165(181318)	0.0138718	-0.000111837	0.0278716	0.0519862	LOGISTIC-BINARY
41202#C712	Admission and discharge from hospitals	Diagnoses - main ICD10: C71.2 Temporal lobe	CAT-MUL	181283/35(181318)	-0.0298482	-0.0599346	0.000278372	0.0519888	LOGISTIC-BINARY
20003#1203	Self-reported use of medications	Treatment/medication code: aloe vera product	CAT-MUL	181046/255(181301)	0.0110746	-9.50352e-05	0.0222512	0.0520429	LOGISTIC-BINARY
25891	Abdominal and brain MRI	Volume of grey matter in Ventral Striatum (right)	CONTINUOUS	5364	-0.00230399	-0.00462852	2.05416e-05	0.0520584	LINEAR
41232#11	Admission and discharge from hospitals	Administrative and legal statuses: NHS patient: formally detained under Part II, Mental Health Act 1983	CAT-MUL	180032/1286(181318)	0.00495964	-4.37428e-05	0.00996444	0.0520684	LOGISTIC-BINARY
41202#K573	Admission and discharge from hospitals	Diagnoses - main ICD10: K57.3 Diverticular disease of large intestine without perforation or abscess	CAT-MUL	175534/5784(181318)	0.00237685	-2.23864e-05	0.00477648	0.0521937	LOGISTIC-BINARY
41204#I491	Admission and discharge from hospitals	Diagnoses - secondary ICD10: I49.1 Atrial premature depolarisation	CAT-MUL	181292/26(181318)	0.0346071	-0.000342289	0.0695933	0.0524044	LOGISTIC-BINARY
22410	Abdominal and brain MRI	Total trunk fat	CONTINUOUS	2256	0.00368553	-3.87143e-05	0.00740978	0.0524275	LINEAR
22601#31313060	Sociodemographic characteristics	Job coding: it operations technician, computer operator or technician, database manager, network or web technician, web master, systems administrator or officer	CAT-MUL	46381/304(46685)	-0.0101269	-0.0203602	0.000108824	0.0524481	LOGISTIC-BINARY
22617#3131	Sociodemographic characteristics	Job SOC coding: IT operations technicians	CAT-MUL	46381/304(46685)	-0.0101269	-0.0203602	0.000108824	0.0524481	LOGISTIC-BINARY
41200#C752	Operations identified in register	Operative procedures - main OPCS: C75.2 Revision of prosthetic replacement for lens	CAT-MUL	181291/27(181318)	-0.0338922	-0.0681597	0.000380039	0.052533	LOGISTIC-BINARY
41200#W201	Operations identified in register	Operative procedures - main OPCS: W20.1 Primary open reduction of fracture of long bone and extramedullary fixation using plate NEC	CAT-MUL	179433/1885(181318)	0.0040878	-4.44901e-05	0.0082211	0.0525363	LOGISTIC-BINARY
40006#D046	Cancer register	Type of cancer: ICD10: D04.6 Skin of upper limb, including shoulder	CAT-MUL	181242/76(181318)	-0.0202146	-0.0406524	0.000234147	0.0525999	LOGISTIC-BINARY
22601#23293164	Sociodemographic characteristics	Job coding: researcher in broadcasting, journalism, photography, printing and publishing	CAT-MUL	46586/99(46685)	-0.0177987	-0.0357889	0.000210228	0.0526015	LOGISTIC-BINARY
102370	Characteristics of diet	Cereal bar intake	CAT-SIN	25930	-0.00123021	-0.00247441	1.39921e-05	0.0526392	ORDERED-LOGISTIC
41210#R141	Operations identified in register	Operative procedures - secondary OPCS: R14.1 Forewater rupture of amniotic membrane	CAT-MUL	180374/944(181318)	-0.00584695	-0.0117611	6.71158e-05	0.0526401	LOGISTIC-BINARY
41202#R631	Admission and discharge from hospitals	Diagnoses - main ICD10: R63.1 Polydipsia	CAT-MUL	181290/28(181318)	-0.0332089	-0.0667887	0.000402523	0.0526753	LOGISTIC-BINARY
20003#1140873780	Self-reported use of medications	Treatment/medication code: co-trimoxazole	CAT-MUL	181280/21(181301)	0.0385973	-0.00039596	0.0777136	0.0526951	LOGISTIC-BINARY
41205#6271	Admission and discharge from hospitals	Diagnoses - secondary ICD9: 6271 Postmenopausal bleeding	CAT-MUL	181301/17(181318)	-0.0432005	-0.0870435	0.000454988	0.0527354	LOGISTIC-BINARY
102860	Characteristics of diet	Cheese spread intake	CAT-SIN	25935	-0.00227086	-0.00456867	2.69514e-05	0.0527549	ORDERED-LOGISTIC
41210#M309	Operations identified in register	Operative procedures - secondary OPCS: M30.9 Unspecified diagnostic endoscopic examination of ureter	CAT-MUL	181217/101(181318)	-0.0174937	-0.0351908	0.000216103	0.0527583	LOGISTIC-BINARY
20001#1042	Self-reported health and diagnoses	Cancer code, self-reported": vaginal cancer	CAT-MUL	181278/23(181301)	0.0376414	-0.000408105	0.0757956	0.052801	LOGISTIC-BINARY
41210#M432	Operations identified in register	Operative procedures - secondary OPCS: M43.2 Endoscopic hydrostatic distension of bladder	CAT-MUL	181241/77(181318)	0.0201976	-0.000241373	0.0406572	0.0528841	LOGISTIC-BINARY
41210#Z618	Operations identified in register	Operative procedures - secondary OPCS: Z61.8 Specified lymph node NEC	CAT-MUL	181257/61(181318)	-0.0224979	-0.0452708	0.00029307	0.0528894	LOGISTIC-BINARY
41204#E282	Admission and discharge from hospitals	Diagnoses - secondary ICD10: E28.2 Polycystic ovarian syndrome	CAT-MUL	181166/152(181318)	0.0144585	-0.000177602	0.0291091	0.0529528	LOGISTIC-BINARY
40002#I609	Death register	Contributory (secondary) causes of death: ICD10: I60.9 Subarachnoid haemorrhage, unspecified	CAT-MUL	181304/14(181318)	0.0472571	-0.000533787	0.0952073	0.0529873	LOGISTIC-BINARY
20090#378	Characteristics of diet	Type of fat/oil used in cooking: Very low fat dairy spread	CAT-MUL	25920/23(25943)	0.0365208	-0.000497008	0.0735638	0.0531119	LOGISTIC-BINARY
41204#X450	Admission and discharge from hospitals	Diagnoses - secondary ICD10: X45.0 Home	CAT-MUL	181299/19(181318)	0.0404522	-0.000498008	0.0815392	0.0531995	LOGISTIC-BINARY
41229#5NL	Admission and discharge from hospitals	PCT responsible for patient data: LIVERPOOL PCT	CAT-MUL	179420/1898(181318)	0.0040893	-5.74508e-05	0.00823734	0.0532937	LOGISTIC-BINARY
41210#Q432	Operations identified in register	Operative procedures - secondary OPCS: Q43.2 Excision of lesion of ovary	CAT-MUL	181179/139(181318)	0.0148908	-0.000209202	0.0300022	0.0533417	LOGISTIC-BINARY
25859	Abdominal and brain MRI	Volume of grey matter in Temporal Occipital Fusiform Cortex (right)	CONTINUOUS	5364	0.00235365	-3.42111e-05	0.00474152	0.0533727	LINEAR
25545	Abdominal and brain MRI	Weighted-mean MO in tract anterior thalamic radiation (right)	CONTINUOUS	4789	-0.00254805	-0.00513369	3.75848e-05	0.0534231	LINEAR
41210#G809	Operations identified in register	Operative procedures - secondary OPCS: G80.9 Unspecified diagnostic endoscopic examination of ileum	CAT-MUL	181307/11(181318)	-0.0550346	-0.110968	0.000894462	0.0534714	LOGISTIC-BINARY
25649	Abdominal and brain MRI	Weighted-mean L3 in tract uncinate fasciculus (right)	CONTINUOUS	4789	-0.00137848	-0.00277727	2.02967e-05	0.0534731	ORDERED-LOGISTIC
25730	Abdominal and brain MRI	Weighted-mean ISOVF in tract uncinate fasciculus (right)	CONTINUOUS	4789	-0.00252385	-0.00508575	3.80627e-05	0.0535009	LINEAR
41204#M513	Admission and discharge from hospitals	Diagnoses - secondary ICD10: M51.3 Other specified intervertebral disk degeneration	CAT-MUL	180642/676(181318)	0.00676485	-0.000103857	0.0136361	0.0535975	LOGISTIC-BINARY
41210#Z914	Operations identified in register	Operative procedures - secondary OPCS: Z91.4 Subclavian vein	CAT-MUL	181273/45(181318)	-0.0261135	-0.0526226	0.000420895	0.0536133	LOGISTIC-BINARY
41204#M2335	Admission and discharge from hospitals	Diagnoses - secondary ICD10: M23.35 Other meniscus derangements (Posterior horn of lateral meniscus)	CAT-MUL	181307/11(181318)	-0.055255	-0.111398	0.000905515	0.053733	LOGISTIC-BINARY
20116-0	Substance use and addictions	Smoking status	CAT-SIN	107892/180700	-999	-999	-999	0.0537766	MULTINOMIAL-LOGISTIC
41200#L721	Operations identified in register	Operative procedures - main OPCS: L72.1 Arteriography NEC	CAT-MUL	181289/29(181318)	-0.0324798	-0.0654905	0.000540171	0.0537827	LOGISTIC-BINARY
5104	Eyesight and hearing measures	3mm strong meridian angle (left)	INTEGER	37206	-0.000907942	-0.0018307	1.4814e-05	0.0537929	LINEAR
41204#R51	Admission and discharge from hospitals	Diagnoses - secondary ICD10: R51 Headache	CAT-MUL	179870/1448(181318)	0.00463316	-7.75915e-05	0.00934509	0.0539085	LOGISTIC-BINARY
41204#R161	Admission and discharge from hospitals	Diagnoses - secondary ICD10: R16.1 Splenomegaly, not elsewhere classified	CAT-MUL	181231/87(181318)	-0.0187707	-0.0378672	0.000337636	0.0540883	LOGISTIC-BINARY
41204#M7984	Admission and discharge from hospitals	Diagnoses - secondary ICD10: M79.84 Other specified soft tissue disorders (Hand)	CAT-MUL	181289/29(181318)	0.0325898	-0.000539471	0.0657928	0.0540972	LOGISTIC-BINARY
41204#Z954	Admission and discharge from hospitals	Diagnoses - secondary ICD10: Z95.4 Presence of other heart-valve replacement	CAT-MUL	181068/250(181318)	0.011107	-0.000195443	0.022418	0.0541819	LOGISTIC-BINARY
41204#H045	Admission and discharge from hospitals	Diagnoses - secondary ICD10: H04.5 Stenosis and insufficiency of lachrymal passages	CAT-MUL	181237/81(181318)	-0.0194557	-0.0392612	0.000359832	0.054229	LOGISTIC-BINARY
20003#1141150624	Self-reported use of medications	Treatment/medication code: zomig 2.5mg tablet	CAT-MUL	181028/273(181301)	-0.0106026	-0.0213975	0.000196413	0.0542599	LOGISTIC-BINARY
20087#173	Characteristics of diet	Types of spread used on bread/crackers: Normal fat polyunsaturated margarine on bread/crackers	CAT-MUL	25214/729(25943)	-0.00656886	-0.0132601	0.000119782	0.0542819	LOGISTIC-BINARY
41210#Z275	Operations identified in register	Operative procedures - secondary OPCS: Z27.5 Jejunum	CAT-MUL	181251/67(181318)	0.0213851	-0.000387396	0.0431815	0.0543418	LOGISTIC-BINARY
20114#1	Family history	Illnesses of adopted siblings: Heart disease	CAT-MUL	767/102(869)	-0.0196527	-0.0398079	0.000303482	0.0543733	LOGISTIC-BINARY
20004#1404	Operations identified in register	Operation code: umbilical hernia repair	CAT-MUL	180179/1122(181301)	0.0052352	-9.8009e-05	0.0105699	0.0543924	LOGISTIC-BINARY
41210#M301	Operations identified in register	Operative procedures - secondary OPCS: M30.1 Endoscopic retrograde pyelography	CAT-MUL	180946/372(181318)	-0.00907322	-0.0183167	0.000173241	0.0544071	LOGISTIC-BINARY
41204#R195	Admission and discharge from hospitals	Diagnoses - secondary ICD10: R19.5 Other fecal abnormalities	CAT-MUL	180926/392(181318)	0.00886728	-0.000166393	0.0179053	0.0544271	LOGISTIC-BINARY
41202#N039	Admission and discharge from hospitals	Diagnoses - main ICD10: N03.9 Unspecified	CAT-MUL	181307/11(181318)	0.053262	-0.000827556	0.107796	0.0544449	LOGISTIC-BINARY
41204#L409	Admission and discharge from hospitals	Diagnoses - secondary ICD10: L40.9 Psoriasis, unspecified	CAT-MUL	180838/480(181318)	0.00802086	-0.000151734	0.0161972	0.0544606	LOGISTIC-BINARY
6155#4	Self-reported health and diagnoses	Vitamin and mineral supplements: Vitamin D	CAT-MUL	171859/8837(180696)	-0.00191432	-0.00386536	3.67872e-05	0.0544734	LOGISTIC-BINARY
20538	Self-reported mental health and traumatic events	Worried most days during period of worst anxiety	CAT-SIN	2102/18872(20974)	0.00399638	-7.89219e-05	0.00807194	0.0546004	LOGISTIC-BINARY
25179	Abdominal and brain MRI	Mean MO in posterior corona radiata on FA skeleton (left)	CONTINUOUS	4789	0.00251313	-4.96225e-05	0.00507589	0.0546022	LINEAR
41210#Z908	Operations identified in register	Operative procedures - secondary OPCS: Z90.8 Specified leg region NEC	CAT-MUL	181252/66(181318)	0.021659	-0.000426642	0.0437664	0.054703	LOGISTIC-BINARY
41203#3853	Admission and discharge from hospitals	Diagnoses - main ICD9: 3853 Cholesteatoma of middle ear and mastoid	CAT-MUL	181307/11(181318)	-0.0523856	-0.106026	0.00104447	0.0547413	LOGISTIC-BINARY
20112#11	Family history	Illnesses of adopted father: Parkinson's disease	CAT-MUL	1189/40(1229)	0.0285073	-0.000540572	0.0576938	0.0547651	LOGISTIC-BINARY
40011#9530	Cancer register	Histology of cancer tumour: Meningioma, malignant	CAT-MUL	181137/181(181318)	-0.0129687	-0.0262043	0.000271523	0.0548413	LOGISTIC-BINARY
20088#343	Characteristics of diet	Types of spreads/sauces consumed: Salad dressing	CAT-MUL	24569/1374(25943)	-0.00484255	-0.00978814	0.000101083	0.0548982	LOGISTIC-BINARY
41202#E109	Admission and discharge from hospitals	Diagnoses - main ICD10: E10.9 Without complications	CAT-MUL	181215/103(181318)	0.0171607	-0.000372749	0.0347072	0.0551459	LOGISTIC-BINARY
41210#C713	Operations identified in register	Operative procedures - secondary OPCS: C71.3 Aspiration of lens	CAT-MUL	181304/14(181318)	-0.0464895	-0.0939845	0.00108267	0.055162	LOGISTIC-BINARY
20003#1140923022	Self-reported use of medications	Treatment/medication code: arimidex 1mg tablet	CAT-MUL	180703/598(181301)	0.00716782	-0.000157438	0.0144961	0.0551794	LOGISTIC-BINARY
41200#C148	Operations identified in register	Operative procedures - main OPCS: C14.8 Other specified reconstruction of eyelid	CAT-MUL	181283/35(181318)	0.0294903	-0.000661491	0.0596905	0.0554287	LOGISTIC-BINARY
20486	Self-reported mental health and traumatic events	Contemplated self-harm in past year	CAT-SIN	8504/1893(10397)	0.00439704	-0.000100389	0.00889886	0.0554335	LOGISTIC-BINARY
41204#J991	Admission and discharge from hospitals	Diagnoses - secondary ICD10: J99.1 Respiratory disorders in other diffuse connective tissue disorders	CAT-MUL	181290/28(181318)	0.0329509	-0.000749343	0.066717	0.0555342	LOGISTIC-BINARY
22603	Sociodemographic characteristics	Year job ended	INTEGER	44614	0.000773914	-1.86531e-05	0.00156648	0.0556409	LINEAR
6138#6	Sociodemographic characteristics	Qualifications: Other professional qualifications eg: nursing, teaching	CAT-MUL	124980/54707(179687)	-0.000893396	-0.00180839	2.15767e-05	0.0556545	LOGISTIC-BINARY
20003#1140870788	Self-reported use of medications	Treatment/medication code: calcium salts	CAT-MUL	179593/1708(181301)	-0.0042349	-0.00857202	0.000102773	0.0556631	LOGISTIC-BINARY
41202#I743	Admission and discharge from hospitals	Diagnoses - main ICD10: I74.3 Embolism and thrombosis of arteries of the lower extremities	CAT-MUL	181242/76(181318)	0.0200016	-0.000474741	0.0405036	0.0556941	LOGISTIC-BINARY
41210#C801	Operations identified in register	Operative procedures - secondary OPCS: C80.1 Peel of epiretinal fibroglial membrane	CAT-MUL	181151/167(181318)	-0.0134754	-0.027278	0.000332666	0.0557112	LOGISTIC-BINARY
20003#1140866000	Self-reported use of medications	Treatment/medication code: ursofalk 250mg capsule	CAT-MUL	181279/22(181301)	0.0372649	-0.000862373	0.0755055	0.055768	LOGISTIC-BINARY
41202#S823	Admission and discharge from hospitals	Diagnoses - main ICD10: S82.3 Fracture of lower end of tibia	CAT-MUL	181285/33(181318)	-0.0301681	-0.0610985	0.000774557	0.055939	LOGISTIC-BINARY
25145	Abdominal and brain MRI	Mean MD in superior longitudinal fasciculus on FA skeleton (left)	CONTINUOUS	4789	-0.00136555	-0.00276581	3.4701e-05	0.0560096	ORDERED-LOGISTIC
41202#H111	Admission and discharge from hospitals	Diagnoses - main ICD10: H11.1 Conjunctival degenerations and deposits	CAT-MUL	181296/22(181318)	-0.036995	-0.0749417	0.000967739	0.0560344	LOGISTIC-BINARY
41210#Z425	Operations identified in register	Operative procedures - secondary OPCS: Z42.5 Urethra NEC	CAT-MUL	181305/13(181318)	0.0483839	-0.00121864	0.0980345	0.0560694	LOGISTIC-BINARY
41210#H582	Operations identified in register	Operative procedures - secondary OPCS: H58.2 Drainage of perianal abscess	CAT-MUL	181306/12(181318)	-0.0498607	-0.100958	0.00138841	0.0561875	LOGISTIC-BINARY
25615	Abdominal and brain MRI	Weighted-mean L2 in tract posterior thalamic radiation (left)	CONTINUOUS	4789	0.00135701	-3.55615e-05	0.00274959	0.0561998	ORDERED-LOGISTIC
41200#D191	Operations identified in register	Operative procedures - main OPCS: D19.1 Excision of lesion of middle ear	CAT-MUL	181284/34(181318)	0.0298089	-0.00076903	0.0604373	0.05622	LOGISTIC-BINARY
20003#1140877600	Self-reported use of medications	Treatment/medication code: halibut-liver oil capsule	CAT-MUL	181275/26(181301)	-0.0339519	-0.0688585	0.000961744	0.0565723	LOGISTIC-BINARY
25588	Abdominal and brain MRI	Weighted-mean L1 in tract posterior thalamic radiation (left)	CONTINUOUS	4789	0.00134889	-3.78359e-05	0.00273562	0.0566425	ORDERED-LOGISTIC
20003#1140874104	Self-reported use of medications	Treatment/medication code: dapsone	CAT-MUL	181286/15(181301)	-0.0447477	-0.090795	0.00127304	0.0566563	LOGISTIC-BINARY
41204#Z978	Admission and discharge from hospitals	Diagnoses - secondary ICD10: Z97.8 Presence of other specified devices	CAT-MUL	181190/128(181318)	0.0154569	-0.000434042	0.0313615	0.0566958	LOGISTIC-BINARY
41204#T929	Admission and discharge from hospitals	Diagnoses - secondary ICD10: T92.9 Sequelae of unspecified injury of upper limb	CAT-MUL	181299/19(181318)	0.0409451	-0.00114134	0.0831118	0.056765	LOGISTIC-BINARY
41204#B49	Admission and discharge from hospitals	Diagnoses - secondary ICD10: B49 Unspecified mycosis	CAT-MUL	181284/34(181318)	-0.0296329	-0.060121	0.000889881	0.0568937	LOGISTIC-BINARY
41210#O142	Operations identified in register	Operative procedures - secondary OPCS: O14.2 Sentinel lymph node	CAT-MUL	178931/2387(181318)	-0.0035708	-0.00724619	0.000104984	0.0568963	LOGISTIC-BINARY
41204#K743	Admission and discharge from hospitals	Diagnoses - secondary ICD10: K74.3 Primary biliary cirrhosis	CAT-MUL	181197/121(181318)	0.0157541	-0.000455253	0.031979	0.0569003	LOGISTIC-BINARY
41202#O211	Admission and discharge from hospitals	Diagnoses - main ICD10: O21.1 Hyperemesis gravidarum with metabolic disturbance	CAT-MUL	181296/22(181318)	-0.0381363	-0.0773683	0.00116882	0.0569241	LOGISTIC-BINARY
40006#D334	Cancer register	Type of cancer: ICD10: D33.4 Spinal cord	CAT-MUL	181307/11(181318)	-0.0520596	-0.105714	0.0015434	0.0569624	LOGISTIC-BINARY
6144#3	Characteristics of diet	Never eat eggs, dairy, wheat, sugar": Wheat products	CAT-MUL	175383/5314(180697)	0.0024131	-7.18241e-05	0.0048984	0.0570152	LOGISTIC-BINARY
41200#E852	Operations identified in register	Operative procedures - main OPCS: E85.2 Non-invasive ventilation NEC	CAT-MUL	181011/307(181318)	0.00990609	-0.000296719	0.0201148	0.0571074	LOGISTIC-BINARY
41200#Q559	Operations identified in register	Operative procedures - main OPCS: Q55.9 Unspecified other examination of female genital tract	CAT-MUL	181234/84(181318)	0.0190219	-0.000566818	0.0386325	0.0571153	LOGISTIC-BINARY
41210#Y801	Operations identified in register	Operative procedures - secondary OPCS: Y80.1 Inhalation anaesthetic using muscle relaxant	CAT-MUL	180049/1269(181318)	0.00500979	-0.000152276	0.0101743	0.0572057	LOGISTIC-BINARY
90059	Accelerometer	Wear duration during Sunday	CONTINUOUS	40165	0.000538383	-1.65161e-05	0.00109328	0.0572225	ORDERED-LOGISTIC
41204#R940	Admission and discharge from hospitals	Diagnoses - secondary ICD10: R94.0 Abnormal results of function studies of central nervous system	CAT-MUL	181307/11(181318)	-0.0520625	-0.105758	0.00160743	0.0572385	LOGISTIC-BINARY
41200#W426	Operations identified in register	Operative procedures - main OPCS: W42.6 Arthrolysis of total prosthetic replacement of knee joint	CAT-MUL	181308/10(181318)	0.0545089	-0.00159798	0.110959	0.0573251	LOGISTIC-BINARY
41210#Y793	Operations identified in register	Operative procedures - secondary OPCS: Y79.3 Transluminal approach to organ through femoral artery	CAT-MUL	181269/49(181318)	-0.0247258	-0.0502291	0.000777609	0.057349	LOGISTIC-BINARY
41200#J402	Operations identified in register	Operative procedures - main OPCS: J40.2 Endoscopic retrograde insertion of tubal prosthesis into bile duct NEC	CAT-MUL	181230/88(181318)	0.018554	-0.000571779	0.0377038	0.057403	LOGISTIC-BINARY
[truncated: 15,897 more rows]

## Sheet: Table S3 
varname	category	description	vartype	n	beta 1	lower	upper	pvalue 2	restype	fdr_sign	bonf_sign
1687	Early-life factors	Comparative body size at age 10	CAT-SIN	178778	0.0108464	0.0106173	0.0110755	<2.23E-308	ORDERED-LOGISTIC	yes	yes
1697	Early-life factors	Comparative height size at age 10	CAT-SIN	178295	0.00841024	0.00817964	0.00864084	<2.23E-308	ORDERED-LOGISTIC	yes	yes
5182-1	Eyesight and hearing measures	Both eyes present	CAT-SIN	39555/39583	-999	-999	-999	<2.23E-308	MULTINOMIAL-LOGISTIC	yes	yes
23106	Anthropometric and adiposity related traits	Impedance of whole body	CONTINUOUS	178300	-0.00615312	-0.00657348	-0.00573276	<2.23E-308	LINEAR	yes	yes
924	Lifestyle and environment	Usual walking pace	CAT-SIN	180321	-0.00344369	-0.00368442	-0.00320296	<2.23E-308	ORDERED-LOGISTIC	yes	yes
23107	Anthropometric and adiposity related traits	Impedance of leg (right)	CONTINUOUS	178315	-0.0056868	-0.0061072	-0.0052664	<2.23E-308	LINEAR	yes	yes
23109	Anthropometric and adiposity related traits	Impedance of arm (right)	CONTINUOUS	178300	-0.00561949	-0.00604003	-0.00519895	<2.23E-308	LINEAR	yes	yes
23108	Anthropometric and adiposity related traits	Impedance of leg (left)	CONTINUOUS	178313	-0.0055869	-0.00600737	-0.00516643	<2.23E-308	LINEAR	yes	yes
21001	Anthropometric and adiposity related traits	Body mass index (BMI)	CONTINUOUS	180759	0.00549461	0.00507833	0.00591089	<2.23E-308	LINEAR	yes	yes
23104	Anthropometric and adiposity related traits	Body mass index (BMI)	CONTINUOUS	178324	0.00552282	0.00510375	0.00594188	<2.23E-308	LINEAR	yes	yes
50	Anthropometric and adiposity related traits	Standing height	CONTINUOUS	180945	-0.00537021	-0.0057779	-0.00496253	<2.23E-308	LINEAR	yes	yes
23110	Anthropometric and adiposity related traits	Impedance of arm (left)	CONTINUOUS	178310	-0.00552704	-0.0059478	-0.00510628	<2.23E-308	LINEAR	yes	yes
2178	Self-reported health and diagnoses	Overall health rating	CAT-SIN	180717	0.00288642	0.00265072	0.00312212	<2.23E-308	ORDERED-LOGISTIC	yes	yes
1498	Characteristics of diet	Coffee intake	INTEGER	168009	0.00288824	0.00264998	0.0031265	<2.23E-308	ORDERED-LOGISTIC	yes	yes
1558	Substance use and addictions	Alcohol intake frequency.	CAT-SIN	181193	0.00228103	0.00206987	0.00249219	<2.23E-308	ORDERED-LOGISTIC	yes	yes
23123	Anthropometric and adiposity related traits	Arm fat percentage (left)	CONTINUOUS	178259	0.00432871	0.00390952	0.00474789	<2.23E-308	LINEAR	yes	yes
23119	Anthropometric and adiposity related traits	Arm fat percentage (right)	CONTINUOUS	178291	0.0042037	0.00378441	0.00462299	<2.23E-308	LINEAR	yes	yes
23124	Anthropometric and adiposity related traits	Arm fat mass (left)	CONTINUOUS	178241	0.00421438	0.00379382	0.00463494	<2.23E-308	LINEAR	yes	yes
23120	Anthropometric and adiposity related traits	Arm fat mass (right)	CONTINUOUS	178269	0.00416517	0.00374461	0.00458573	<2.23E-308	LINEAR	yes	yes
3077	Anthropometric and adiposity related traits	Seating box height	CAT-SIN	180771	-0.00307443	-0.00338868	-0.00276019	<2.23E-308	ORDERED-LOGISTIC	yes	yes
23116	Anthropometric and adiposity related traits	Leg fat mass (left)	CONTINUOUS	178305	0.00398666	0.00356762	0.0044057	<2.23E-308	LINEAR	yes	yes
23112	Anthropometric and adiposity related traits	Leg fat mass (right)	CONTINUOUS	178311	0.00396873	0.00354944	0.00438801	<2.23E-308	LINEAR	yes	yes
23115	Anthropometric and adiposity related traits	Leg fat percentage (left)	CONTINUOUS	178307	0.0038767	0.00346604	0.00428736	<2.23E-308	LINEAR	yes	yes
845	Sociodemographic characteristics	Age completed full time education	INTEGER	124215	-0.00262703	-0.0029056	-0.00234846	<2.23E-308	ORDERED-LOGISTIC	yes	yes
2050	Self-reported mental health and traumatic events	Frequency of depressed mood in last 2 weeks	CAT-SIN	173106	0.00261794	0.00233892	0.00289696	<2.23E-308	ORDERED-LOGISTIC	yes	yes
23111	Anthropometric and adiposity related traits	Leg fat percentage (right)	CONTINUOUS	178312	0.00377117	0.00336035	0.004182	<2.23E-308	LINEAR	yes	yes
1408	Characteristics of diet	Cheese intake	CAT-SIN	177044	-0.00212227	-0.00235353	-0.00189101	<2.23E-308	ORDERED-LOGISTIC	yes	yes
41235	Admission and discharge from hospitals	Spells in hospital	INTEGER	121897	0.00227031	0.00200365	0.00253698	<2.23E-308	ORDERED-LOGISTIC	yes	yes
49	Anthropometric and adiposity related traits	Hip circumference	CONTINUOUS	180977	0.00348582	0.0030677	0.00390394	<2.23E-308	LINEAR	yes	yes
943	Lifestyle and environment	Frequency of stair climbing in last 4 weeks	CAT-SIN	179575	-0.00180841	-0.00202653	-0.0015903	<2.23E-308	ORDERED-LOGISTIC	yes	yes
20153	Spirometry	Forced expiratory volume in 1-second (FEV1), predicted	CONTINUOUS	61541	-0.0035322	-0.00396931	-0.0030951	<2.23E-308	LINEAR	yes	yes
738	Sociodemographic characteristics	Average total household income before tax	CAT-SIN	150514	-0.00196896	-0.00221398	-0.00172394	<2.23E-308	ORDERED-LOGISTIC	yes	yes
48	Anthropometric and adiposity related traits	Waist circumference	CONTINUOUS	180995	0.00325601	0.00284141	0.00367061	<2.23E-308	LINEAR	yes	yes
1289	Characteristics of diet	Cooked vegetable intake	INTEGER	177151	0.00179398	0.00156318	0.00202478	<2.23E-308	ORDERED-LOGISTIC	yes	yes
2139	Lifestyle and environment	Age first had sexual intercourse	INTEGER	159088	-0.00325686	-0.00368132	-0.00283239	<2.23E-308	LINEAR	yes	yes
100010	Characteristics of diet	Portion size	CAT-SIN	25943	0.00634745	0.00552085	0.00717404	<2.23E-308	ORDERED-LOGISTIC	yes	yes
1757	Lifestyle and environment	Facial ageing	CAT-SIN	165622	0.00220897	0.00191	0.00250793	<2.23E-308	ORDERED-LOGISTIC	yes	yes
4548	Self-reported mental health and traumatic events	Health satisfaction	CAT-SIN	59413	0.00293952	0.00253929	0.00333976	<2.23E-308	ORDERED-LOGISTIC	yes	yes
21002	Anthropometric and adiposity related traits	Weight	CONTINUOUS	180812	0.00306805	0.00264927	0.00348684	<2.23E-308	LINEAR	yes	yes
23098	Anthropometric and adiposity related traits	Weight	CONTINUOUS	178326	0.00308696	0.00266536	0.00350855	<2.23E-308	LINEAR	yes	yes
1309	Characteristics of diet	Fresh fruit intake	INTEGER	176769	0.00164623	0.00142124	0.00187121	<2.23E-308	ORDERED-LOGISTIC	yes	yes
4570	Self-reported mental health and traumatic events	Friendships satisfaction	CAT-SIN	59179	0.00296132	0.00255634	0.0033663	<2.23E-308	ORDERED-LOGISTIC	yes	yes
1319	Characteristics of diet	Dried fruit intake	INTEGER	165581	-0.00174162	-0.00198384	-0.0014994	<2.23E-308	ORDERED-LOGISTIC	yes	yes
23100	Anthropometric and adiposity related traits	Whole body fat mass	CONTINUOUS	178278	0.00301756	0.00259761	0.0034375	<2.23E-308	LINEAR	yes	yes
3637	Lifestyle and environment	Frequency of other exercises in last 4 weeks	CAT-SIN	89220	0.0021901	0.00188512	0.00249507	<2.23E-308	ORDERED-LOGISTIC	yes	yes
20151	Spirometry	Forced vital capacity (FVC), Best measure	CONTINUOUS	134821	-0.00302217	-0.00345057	-0.00259377	<2.23E-308	LINEAR	yes	yes
2060	Self-reported mental health and traumatic events	Frequency of unenthusiasm / disinterest in last 2 weeks	CAT-SIN	175447	0.00207164	0.00176869	0.00237458	<2.23E-308	ORDERED-LOGISTIC	yes	yes
20511	Self-reported mental health and traumatic events	Recent poor appetite or overeating	CAT-SIN	61673	0.00340677	0.00290814	0.0039054	<2.23E-308	ORDERED-LOGISTIC	yes	yes
709	Sociodemographic characteristics	Number in household	INTEGER	180413	-0.00171452	-0.00196565	-0.00146339	<2.23E-308	ORDERED-LOGISTIC	yes	yes
23113	Anthropometric and adiposity related traits	Leg fat-free mass (right)	CONTINUOUS	178310	0.00279447	0.00238188	0.00320706	<2.23E-308	LINEAR	yes	yes
3062	Spirometry	Forced vital capacity (FVC)	CONTINUOUS	166338	-0.00264155	-0.00303198	-0.00225113	<2.23E-308	LINEAR	yes	yes
23114	Anthropometric and adiposity related traits	Leg predicted mass (right)	CONTINUOUS	178310	0.00278867	0.0023761	0.00320125	<2.23E-308	LINEAR	yes	yes
2080	Self-reported mental health and traumatic events	Frequency of tiredness / lethargy in last 2 weeks	CAT-SIN	175824	0.00155466	0.00132368	0.00178564	<2.23E-308	ORDERED-LOGISTIC	yes	yes
23117	Anthropometric and adiposity related traits	Leg fat-free mass (left)	CONTINUOUS	178295	0.00277823	0.00236412	0.00319234	<2.23E-308	LINEAR	yes	yes
23118	Anthropometric and adiposity related traits	Leg predicted mass (left)	CONTINUOUS	178293	0.00277347	0.00235936	0.00318758	<2.23E-308	LINEAR	yes	yes
23105	Anthropometric and adiposity related traits	Basal metabolic rate	CONTINUOUS	178321	0.00277353	0.00235841	0.00318865	<2.23E-308	LINEAR	yes	yes
23099	Anthropometric and adiposity related traits	Body fat percentage	CONTINUOUS	178323	0.00272769	0.00231183	0.00314355	8.28243e-38	LINEAR	yes	yes
47	Measures of cognition and aging	Hand grip strength (right)	INTEGER	180495	-0.00259312	-0.00298967	-0.00219658	1.37116e-37	LINEAR	yes	yes
23126	Anthropometric and adiposity related traits	Arm predicted mass (left)	CONTINUOUS	178238	0.00273164	0.00231083	0.00315245	4.57742e-37	LINEAR	yes	yes
1359	Characteristics of diet	Poultry intake	CAT-SIN	181094	0.00147785	0.00124782	0.00170788	2.41038e-36	ORDERED-LOGISTIC	yes	yes
23125	Anthropometric and adiposity related traits	Arm fat-free mass (left)	CONTINUOUS	178242	0.0026996	0.00227879	0.00312041	3.04838e-36	LINEAR	yes	yes
23102	Anthropometric and adiposity related traits	Whole body water mass	CONTINUOUS	178325	0.00260857	0.00219357	0.00302356	7.31211e-35	LINEAR	yes	yes
777	Sociodemographic characteristics	Frequency of travelling from home to job workplace	INTEGER	97679	0.00205908	0.00172807	0.00239009	3.62067e-34	ORDERED-LOGISTIC	yes	yes
23101	Anthropometric and adiposity related traits	Whole body fat-free mass	CONTINUOUS	178326	0.00253451	0.00211973	0.00294928	4.85399e-33	LINEAR	yes	yes
23122	Anthropometric and adiposity related traits	Arm predicted mass (right)	CONTINUOUS	178267	0.00252192	0.00210173	0.0029421	6.16869e-32	LINEAR	yes	yes
20077	Characteristics of diet	Number of diet questionnaires completed	INTEGER	79332	-0.00194948	-0.00227662	-0.00162235	1.70745e-31	ORDERED-LOGISTIC	yes	yes
1200	Lifestyle and environment	Sleeplessness / insomnia	CAT-SIN	181242	0.00134467	0.00111886	0.00157047	1.82494e-31	ORDERED-LOGISTIC	yes	yes
5993	Objective measures of cardiovacular health	ECG, number of stages in a phase	INTEGER	26696	-0.00430058	-0.00502771	-0.00357346	5.34437e-31	ORDERED-LOGISTIC	yes	yes
23121	Anthropometric and adiposity related traits	Arm fat-free mass (right)	CONTINUOUS	178271	0.00247163	0.00205146	0.0028918	9.59967e-31	LINEAR	yes	yes
5386	Self-reported mental health and traumatic events	Number of unenthusiastic/disinterested episodes	INTEGER	16369	0.00433747	0.00359901	0.00507593	1.49902e-30	ORDERED-LOGISTIC	yes	yes
46	Measures of cognition and aging	Hand grip strength (left)	INTEGER	180477	-0.00228407	-0.00268035	-0.0018878	1.3894e-29	LINEAR	yes	yes
1528	Characteristics of diet	Water intake	INTEGER	169795	0.00134838	0.00111346	0.00158331	2.38574e-29	ORDERED-LOGISTIC	yes	yes
20150	Spirometry	Forced expiratory volume in 1-second (FEV1), Best measure	CONTINUOUS	134821	-0.00238683	-0.00280281	-0.00197086	2.49007e-29	LINEAR	yes	yes
3063	Spirometry	Forced expiratory volume in 1-second (FEV1)	CONTINUOUS	166338	-0.00216351	-0.0025413	-0.00178572	3.17012e-29	LINEAR	yes	yes
1299	Characteristics of diet	Salad / raw vegetable intake	INTEGER	173361	0.00134707	0.00110481	0.00158933	1.19637e-27	ORDERED-LOGISTIC	yes	yes
1329	Characteristics of diet	Oily fish intake	CAT-SIN	180651	0.00121848	0.000998648	0.00143832	1.74937e-27	ORDERED-LOGISTIC	yes	yes
20490	Self-reported mental health and traumatic events	Sexually molested as a child	CAT-SIN	60865	0.00371198	0.00303801	0.00438595	3.84832e-27	ORDERED-LOGISTIC	yes	yes
2754	Female specific factors/maternity	Age at first live birth	INTEGER	124058	-0.00272274	-0.00321899	-0.00222649	5.84548e-27	LINEAR	yes	yes
728	Sociodemographic characteristics	Number of vehicles in household	CAT-SIN	180370	-0.00123912	-0.00146861	-0.00100963	3.63715e-26	ORDERED-LOGISTIC	yes	yes
1220	Lifestyle and environment	Daytime dozing / sleeping (narcolepsy)	CAT-SIN	180779	0.00156779	0.00127123	0.00186435	3.76349e-25	ORDERED-LOGISTIC	yes	yes
23130	Anthropometric and adiposity related traits	Trunk predicted mass	CONTINUOUS	178164	0.00214817	0.00173344	0.0025629	3.29242e-24	LINEAR	yes	yes
23129	Anthropometric and adiposity related traits	Trunk fat-free mass	CONTINUOUS	178179	0.00214393	0.00172922	0.00255863	4.02212e-24	LINEAR	yes	yes
1180	Lifestyle and environment	Morning/evening person (chronotype)	CAT-SIN	165931	-0.00117893	-0.00140758	-0.000950272	5.29842e-24	ORDERED-LOGISTIC	yes	yes
1339	Characteristics of diet	Non-oily fish intake	CAT-SIN	180805	0.00113598	0.000906431	0.00136552	3.06385e-22	ORDERED-LOGISTIC	yes	yes
20459	Self-reported mental health and traumatic events	General happiness with own health	CAT-SIN	61576	0.00189544	0.00151179	0.00227909	3.67849e-22	ORDERED-LOGISTIC	yes	yes
20127	Self-reported mental health and traumatic events	Neuroticism score	INTEGER	145250	0.00115968	0.000924729	0.00139463	3.94245e-22	ORDERED-LOGISTIC	yes	yes
2070	Self-reported mental health and traumatic events	Frequency of tenseness / restlessness in last 2 weeks	CAT-SIN	174161	0.00133394	0.00106179	0.00160608	7.56982e-22	ORDERED-LOGISTIC	yes	yes
30300	Blood sampling and basic cell counts	High light scatter reticulocyte count	CONTINUOUS	172691	0.00209407	0.00166606	0.00252207	8.96442e-22	LINEAR	yes	yes
104060	Characteristics of diet	Mixed vegetable intake	CAT-SIN	25943	0.00525211	0.00417042	0.0063338	1.93785e-21	ORDERED-LOGISTIC	yes	yes
103260	Characteristics of diet	Vegetarian sausages/burgers intake	CAT-SIN	25935	0.0148586	0.011784	0.0179333	2.97567e-21	ORDERED-LOGISTIC	yes	yes
30290	Blood sampling and basic cell counts	High light scatter reticulocyte percentage	CONTINUOUS	172692	0.0020325	0.00160433	0.00246067	1.36927e-20	LINEAR	yes	yes
30250	Blood sampling and basic cell counts	Reticulocyte count	CONTINUOUS	172691	0.0020185	0.00159014	0.00244686	2.59298e-20	LINEAR	yes	yes
23128	Anthropometric and adiposity related traits	Trunk fat mass	CONTINUOUS	178212	0.0019798	0.00155932	0.00240028	2.77493e-20	LINEAR	yes	yes
4674	Sociodemographic characteristics	Private healthcare	CAT-SIN	59330	0.00217069	0.00170522	0.00263617	6.41915e-20	ORDERED-LOGISTIC	yes	yes
90144	Accelerometer	Fraction acceleration <= 600 milli-gravities	CONTINUOUS	40165	0.00246899	0.00193919	0.0029988	6.90119e-20	ORDERED-LOGISTIC	yes	yes
104330	Characteristics of diet	Sweet potato intake	CAT-SIN	25934	0.0104987	0.00823218	0.0127652	1.17296e-19	ORDERED-LOGISTIC	yes	yes
1120	Lifestyle and environment	Weekly usage of mobile phone in last 3 months	CAT-SIN	151747	0.00111982	0.000877106	0.00136252	1.54045e-19	ORDERED-LOGISTIC	yes	yes
30240	Blood sampling and basic cell counts	Reticulocyte percentage	CONTINUOUS	172692	0.00195697	0.00152837	0.00238557	3.61616e-19	LINEAR	yes	yes
1608	Substance use and addictions	Average weekly fortified wine intake	INTEGER	117690	-0.00215778	-0.00263318	-0.00168238	5.85474e-19	ORDERED-LOGISTIC	yes	yes
100370	Characteristics of diet	Intake of sugar added to coffee	CAT-SIN	25943	-0.00458201	-0.00559877	-0.00356525	1.08536e-18	ORDERED-LOGISTIC	yes	yes
41204#I10	Admission and discharge from hospitals	Diagnoses - secondary ICD10: I10 Essential (primary) hypertension	CAT-MUL	152789/28529(181318)	0.00533107	0.00414402	0.00651843	1.35405e-18	LOGISTIC-BINARY	yes	yes
1458	Characteristics of diet	Cereal intake	INTEGER	173436	-0.00101578	-0.00124318	-0.000788373	2.05762e-18	ORDERED-LOGISTIC	yes	yes
102300	Characteristics of diet	Chocolate-covered raisin intake	CAT-SIN	25925	-0.0143401	-0.0175504	-0.0111297	2.16252e-18	ORDERED-LOGISTIC	yes	yes
2764	Female specific factors/maternity	Age at last live birth	INTEGER	123892	-0.00221214	-0.00271036	-0.00171392	3.286e-18	LINEAR	yes	yes
5057	Family history	Number of older siblings	INTEGER	51368	0.00182804	0.0014162	0.00223988	3.41879e-18	ORDERED-LOGISTIC	yes	yes
20002#1065	Self-reported health and diagnoses	Non-cancer illness code, self-reported": hypertension	CAT-MUL	140233/41068(181301)	0.00451132	0.00348244	0.00554042	8.47278e-18	LOGISTIC-BINARY	yes	yes
6153#2	Self-reported health and diagnoses	Medication for cholesterol, blood pressure, diabetes, or take exogenous hormones": Blood pressure medication	CAT-MUL	149064/31390(180454)	0.00489412	0.00374571	0.00604281	6.72672e-17	LOGISTIC-BINARY	yes	yes
101250	Characteristics of diet	Crispbread intake	CAT-SIN	25943	-0.00397295	-0.00490946	-0.00303644	9.62868e-17	ORDERED-LOGISTIC	yes	yes
6150#100	Self-reported health and diagnoses	Vascular/heart problems diagnosed by doctor	CAT-MUL	46137/134886(181023)	-0.00419888	-0.00519021	-0.00320777	1.01856e-16	LOGISTIC-BINARY	yes	yes
100250	Characteristics of diet	Instant coffee intake	CAT-SIN	25943	0.00249382	0.0019048	0.00308284	1.1069e-16	ORDERED-LOGISTIC	yes	yes
100460	Characteristics of diet	Added milk to standard tea	CAT-SIN	25943	-0.00276982	-0.00342784	-0.00211181	1.65409e-16	ORDERED-LOGISTIC	yes	yes
4825	Self-reported health and diagnoses	Noisy workplace	CAT-SIN	59276	0.0028002	0.00213106	0.00346934	2.40824e-16	ORDERED-LOGISTIC	yes	yes
6150#4	Self-reported health and diagnoses	Vascular/heart problems diagnosed by doctor: High blood pressure	CAT-MUL	137721/43302(181023)	0.00419155	0.00318309	0.00520023	3.77625e-16	LOGISTIC-BINARY	yes	yes
25214	Abdominal and brain MRI	Mean L1 in cerebral peduncle on FA skeleton (right)	CONTINUOUS	4789	-0.0057855	-0.00717387	-0.00439713	3.99402e-16	ORDERED-LOGISTIC	yes	yes
1239	Substance use and addictions	Current tobacco smoking	CAT-SIN	181211	0.00175138	0.00132537	0.00217739	7.81555e-16	ORDERED-LOGISTIC	yes	yes
100710	Substance use and addictions	Beer/cider intake	CAT-SIN	25925	-0.00510357	-0.00634505	-0.00386209	8.13227e-16	ORDERED-LOGISTIC	yes	yes
100280	Characteristics of diet	Added milk to filtered coffee	CAT-SIN	25943	-0.00382969	-0.00476289	-0.00289648	9.10637e-16	ORDERED-LOGISTIC	yes	yes
104410	Characteristics of diet	Stewed fruit intake	CAT-SIN	25939	-0.00563675	-0.00701572	-0.00425777	1.17798e-15	ORDERED-LOGISTIC	yes	yes
6032	Objective measures of cardiovacular health	Maximum workload during fitness test	INTEGER	26696	-0.00290521	-0.00361984	-0.00219059	1.67464e-15	ORDERED-LOGISTIC	yes	yes
101230	Characteristics of diet	Naan bread intake	CAT-SIN	25935	-0.00943475	-0.011757	-0.00711253	1.74618e-15	ORDERED-LOGISTIC	yes	yes
20512	Self-reported mental health and traumatic events	Recent feelings of foreboding	CAT-SIN	61412	0.00206849	0.00155505	0.00258192	2.92195e-15	ORDERED-LOGISTIC	yes	yes
100022	Substance use and addictions	Alcohol	CONTINUOUS	25952	-0.00242446	-0.00302776	-0.00182116	3.49586e-15	ORDERED-LOGISTIC	yes	yes
90065	Accelerometer	Wear duration during 05:00 - 05:59	CONTINUOUS	40165	0.00209936	0.00157143	0.00262728	6.63886e-15	ORDERED-LOGISTIC	yes	yes
41204#E669	Admission and discharge from hospitals	Diagnoses - secondary ICD10: E66.9 Obesity, unspecified	CAT-MUL	176971/4347(181318)	0.0108973	0.00815611	0.0136394	6.66188e-15	LOGISTIC-BINARY	yes	yes
100490	Characteristics of diet	Intake of sugar added to tea	CAT-SIN	25943	-0.00464276	-0.00581027	-0.00347526	6.72194e-15	ORDERED-LOGISTIC	yes	yes
1190	Lifestyle and environment	Nap during day	CAT-SIN	181255	0.000968073	0.00072133	0.00121482	1.48009e-14	ORDERED-LOGISTIC	yes	yes
100160	Characteristics of diet	Low calorie drink intake	CAT-SIN	25943	0.00346087	0.00257716	0.00434459	1.70037e-14	ORDERED-LOGISTIC	yes	yes
3088	Spirometry	Contra-indications for spirometry	CAT-SIN	181152	0.00180158	0.00134124	0.00226192	1.71913e-14	ORDERED-LOGISTIC	yes	yes
1369	Characteristics of diet	Beef intake	CAT-SIN	180772	-0.000869885	-0.001093	-0.000646771	2.1538e-14	ORDERED-LOGISTIC	yes	yes
1170	Lifestyle and environment	Getting up in morning	CAT-SIN	180987	0.000890061	0.000661507	0.00111862	2.30769e-14	ORDERED-LOGISTIC	yes	yes
5507	Self-reported health and diagnoses	Leg pain on walking : action taken	CAT-SIN	12694	-0.00359822	-0.0045214	-0.00267504	2.33985e-14	ORDERED-LOGISTIC	yes	yes
1598	Substance use and addictions	Average weekly spirits intake	INTEGER	117287	0.00119008	0.000881993	0.00149817	3.72891e-14	ORDERED-LOGISTIC	yes	yes
51	Anthropometric and adiposity related traits	Seated height	CONTINUOUS	180771	-0.00157713	-0.00198545	-0.00116882	3.73335e-14	LINEAR	yes	yes
20489	Self-reported mental health and traumatic events	Felt loved as a child	CAT-SIN	61555	-0.00159626	-0.00201664	-0.00117588	1.0015e-13	ORDERED-LOGISTIC	yes	yes
90141	Accelerometer	Fraction acceleration <= 450 milli-gravities	CONTINUOUS	40165	0.0020093	0.00147602	0.00254257	1.55486e-13	ORDERED-LOGISTIC	yes	yes
23127	Anthropometric and adiposity related traits	Trunk fat percentage	CONTINUOUS	178221	0.00156971	0.0011522	0.00198722	1.72769e-13	LINEAR	yes	yes
100480	Characteristics of diet	Added milk to rooibos tea	CAT-SIN	25943	-0.00740166	-0.00937573	-0.0054276	2.05727e-13	ORDERED-LOGISTIC	yes	yes
90143	Accelerometer	Fraction acceleration <= 500 milli-gravities	CONTINUOUS	40165	0.00179685	0.00131222	0.00228148	3.74061e-13	ORDERED-LOGISTIC	yes	yes
104450	Characteristics of diet	Apple intake	CAT-SIN	25943	0.00242354	0.00176764	0.00307945	4.54196e-13	ORDERED-LOGISTIC	yes	yes
90066	Accelerometer	Wear duration during 06:00 - 06:59	CONTINUOUS	40165	0.00194536	0.00141618	0.00247455	5.89608e-13	ORDERED-LOGISTIC	yes	yes
1538-0	Characteristics of diet	Major dietary changes in the last 5 years	CAT-SIN	107845/180905	-999	-999	-999	6.71335e-13	MULTINOMIAL-LOGISTIC	yes	yes
103100	Characteristics of diet	Other meat intake	CAT-SIN	25942	-0.00942554	-0.0119969	-0.00685421	6.92208e-13	ORDERED-LOGISTIC	yes	yes
6016	Objective measures of cardiovacular health	Chest pain felt outside physical activity	CAT-SIN	27147	0.00594724	0.00431207	0.00758241	1.03877e-12	ORDERED-LOGISTIC	yes	yes
2794	Female specific factors/maternity	Age started oral contraceptive pill	INTEGER	144209	-0.00137713	-0.0017573	-0.000996966	1.25426e-12	LINEAR	yes	yes
104300	Characteristics of diet	Spinach intake	CAT-SIN	25935	-0.00508349	-0.00648785	-0.00367912	1.32907e-12	ORDERED-LOGISTIC	yes	yes
20536-2	Self-reported mental health and traumatic events	Weight change during worst episode of depression	CAT-SIN	14285/34138	-999	-999	-999	1.51673e-12	MULTINOMIAL-LOGISTIC	yes	yes
1418-2	Characteristics of diet	Milk type used	CAT-SIN	112612/181275	-999	-999	-999	1.71464e-12	MULTINOMIAL-LOGISTIC	yes	yes
20440	Self-reported mental health and traumatic events	Impact on normal roles during worst period of depression	CAT-SIN	39467	0.00171902	0.00124089	0.00219714	1.86043e-12	ORDERED-LOGISTIC	yes	yes
1269	Substance use and addictions	Exposure to tobacco smoke at home	INTEGER	165857	0.0019651	0.00141752	0.00251267	2.01572e-12	ORDERED-LOGISTIC	yes	yes
1070	Lifestyle and environment	Time spent watching television (TV)	INTEGER	171091	0.000857512	0.000616847	0.00109818	2.88627e-12	ORDERED-LOGISTIC	yes	yes
1080	Lifestyle and environment	Time spent using computer	INTEGER	133901	-0.000930565	-0.00119209	-0.000669043	3.09074e-12	ORDERED-LOGISTIC	yes	yes
102950	Characteristics of diet	Omelette intake	CAT-SIN	25943	0.00549855	0.00395312	0.00704398	3.16429e-12	ORDERED-LOGISTIC	yes	yes
25215	Abdominal and brain MRI	Mean L1 in cerebral peduncle on FA skeleton (left)	CONTINUOUS	4789	-0.00496472	-0.00635728	-0.00357217	3.17845e-12	ORDERED-LOGISTIC	yes	yes
20247	Measures of cognition and aging	Total errors traversing numeric path (trail #1)	INTEGER	10986	-0.00328766	-0.00421164	-0.00236368	3.25836e-12	ORDERED-LOGISTIC	yes	yes
3147	Heel bone-mineral density	Heel quantitative ultrasound index (QUI), direct entry	CONTINUOUS	104564	0.00189789	0.00135851	0.00243726	5.35725e-12	LINEAR	yes	yes
78	Heel bone-mineral density	Heel bone mineral density (BMD) T-score, automated	CONTINUOUS	104564	0.00189782	0.00135844	0.00243719	5.36705e-12	LINEAR	yes	yes
3148	Heel bone-mineral density	Heel bone mineral density (BMD)	CONTINUOUS	104554	0.00188472	0.00134535	0.00242409	7.48873e-12	LINEAR	yes	yes
90146	Accelerometer	Fraction acceleration <= 800 milli-gravities	CONTINUOUS	40165	0.00257266	0.00183648	0.00330884	7.52332e-12	ORDERED-LOGISTIC	yes	yes
101470	Characteristics of diet	Number of crackers/crispbreads with butter/margarine	CAT-SIN	25943	-0.00515485	-0.00663166	-0.00367805	8.01296e-12	ORDERED-LOGISTIC	yes	yes
4537	Self-reported mental health and traumatic events	Work/job satisfaction	CAT-SIN	39965	0.00169105	0.00120458	0.00217752	9.67219e-12	ORDERED-LOGISTIC	yes	yes
20004#1357	Operations identified in register	Operation code: hysterectomy	CAT-MUL	147415/33886(181301)	0.00381132	0.00271356	0.00490928	1.01471e-11	LOGISTIC-BINARY	yes	yes
2296	Self-reported health and diagnoses	Falls in the last year	CAT-SIN	181042	0.000984196	0.00069973	0.00126866	1.19541e-11	ORDERED-LOGISTIC	yes	yes
3839	Female specific factors/maternity	Number of spontaneous miscarriages	INTEGER	56019	-0.00139387	-0.00179731	-0.000990421	1.28611e-11	ORDERED-LOGISTIC	yes	yes
4620	Self-reported mental health and traumatic events	Number of depression episodes	INTEGER	24527	0.00207291	0.0014715	0.00267432	1.45405e-11	ORDERED-LOGISTIC	yes	yes
100380	Characteristics of diet	Intake of artificial sweetener added to coffee	CAT-SIN	25943	0.00426707	0.00302454	0.00550959	1.71997e-11	ORDERED-LOGISTIC	yes	yes
100440	Characteristics of diet	Other tea intake	CAT-SIN	25943	-0.00592569	-0.00766204	-0.00418935	2.29355e-11	ORDERED-LOGISTIC	yes	yes
1279	Substance use and addictions	Exposure to tobacco smoke outside home	INTEGER	154345	0.00118115	0.000830741	0.00153156	3.94128e-11	ORDERED-LOGISTIC	yes	yes
90060	Accelerometer	Wear duration during 00:00 - 00:59	CONTINUOUS	40165	0.00166007	0.00116634	0.0021538	4.44961e-11	ORDERED-LOGISTIC	yes	yes
103010	Characteristics of diet	Sausage intake	CAT-SIN	25943	0.00430791	0.00302201	0.00559382	5.25997e-11	ORDERED-LOGISTIC	yes	yes
104370	Characteristics of diet	Watercress intake	CAT-SIN	25936	-0.00502744	-0.0065296	-0.00352527	5.49247e-11	ORDERED-LOGISTIC	yes	yes
100210	Characteristics of diet	Pure fruit/vegetable juice intake	CAT-SIN	25937	-0.00314604	-0.00408877	-0.00220331	6.23325e-11	ORDERED-LOGISTIC	yes	yes
4079	Objective measures of cardiovacular health	Diastolic blood pressure, automated reading	INTEGER	170717	0.00142615	0.000996249	0.00185605	7.9476e-11	LINEAR	yes	yes
4559	Self-reported mental health and traumatic events	Family relationship satisfaction	CAT-SIN	59188	0.00129192	0.000902156	0.00168169	8.27987e-11	ORDERED-LOGISTIC	yes	yes
90055	Accelerometer	Wear duration during Wednesday	CONTINUOUS	40165	0.00181408	0.00126529	0.00236287	9.34396e-11	ORDERED-LOGISTIC	yes	yes
100890	Characteristics of diet	Milk added to cereal	CAT-SIN	25943	-0.00210434	-0.00274281	-0.00146587	1.06586e-10	ORDERED-LOGISTIC	yes	yes
2704	Female specific factors/maternity	Years since last cervical smear test	INTEGER	139498	0.000879892	0.000612571	0.00114721	1.11201e-10	ORDERED-LOGISTIC	yes	yes
100670	Substance use and addictions	White wine intake	CAT-SIN	25943	-0.00273929	-0.00357434	-0.00190425	1.3017e-10	ORDERED-LOGISTIC	yes	yes
6153#1	Self-reported health and diagnoses	Medication for cholesterol, blood pressure, diabetes, or take exogenous hormones": Cholesterol lowering medication	CAT-MUL	157827/22627(180454)	0.00429358	0.00297904	0.0056084	1.5411e-10	LOGISTIC-BINARY	yes	yes
100910	Characteristics of diet	Intake of artificial sweetener added to cereal	CAT-SIN	25943	0.00593585	0.00411653	0.00775518	1.63478e-10	ORDERED-LOGISTIC	yes	yes
20454	Substance use and addictions	Maximum frequency of taking cannabis	CAT-SIN	10838	-0.00338423	-0.0044276	-0.00234085	2.13562e-10	ORDERED-LOGISTIC	yes	yes
102040	Characteristics of diet	Indian snacks intake	CAT-SIN	25937	-0.00921076	-0.0120626	-0.00635898	2.48459e-10	ORDERED-LOGISTIC	yes	yes
3476	Substance use and addictions	Difficulty not smoking for 1 day	CAT-SIN	11565	-0.00279472	-0.00365958	-0.00192985	2.48566e-10	ORDERED-LOGISTIC	yes	yes
102810	Characteristics of diet	Low fat hard cheese intake	CAT-SIN	25936	0.00456307	0.00314484	0.00598129	2.90597e-10	ORDERED-LOGISTIC	yes	yes
41210#Z942	Operations identified in register	Operative procedures - secondary OPCS: Z94.2 Right sided operation	CAT-MUL	128972/52346(181318)	0.00300975	0.00207326	0.00394638	3.0027e-10	LOGISTIC-BINARY	yes	yes
22599	Sociodemographic characteristics	Number of jobs held	INTEGER	46685	-0.00143269	-0.0018817	-0.000983675	4.03856e-10	ORDERED-LOGISTIC	yes	yes
3144	Heel bone-mineral density	Heel Broadband ultrasound attenuation, direct entry	CONTINUOUS	104560	0.00172647	0.0011851	0.00226785	4.10636e-10	LINEAR	yes	yes
102500	Characteristics of diet	Other savoury snack intake	CAT-SIN	25936	-0.00590899	-0.00777609	-0.0040419	5.62304e-10	ORDERED-LOGISTIC	yes	yes
20453	Substance use and addictions	Ever taken cannabis	CAT-SIN	61701	-0.0017162	-0.0022593	-0.00117311	5.91353e-10	ORDERED-LOGISTIC	yes	yes
90189	Accelerometer	Sample rate standard deviation	CONTINUOUS	40165	-0.0016377	-0.00215605	-0.00111935	5.97755e-10	ORDERED-LOGISTIC	yes	yes
30280	Blood sampling and basic cell counts	Immature reticulocyte fraction	CONTINUOUS	172692	0.00134874	0.000921009	0.00177647	6.41214e-10	LINEAR	yes	yes
100200	Characteristics of diet	Grapefruit juice intake	CAT-SIN	25931	-0.00608325	-0.00801882	-0.00414769	7.37954e-10	ORDERED-LOGISTIC	yes	yes
24009	Lifestyle and environment	Traffic intensity on the nearest road	INTEGER	178954	0.00157677	0.00107368	0.00207986	8.11862e-10	ORDERED-LOGISTIC	yes	yes
1873	Family history	Number of full brothers	INTEGER	178736	0.00069319	0.00047166	0.000914721	8.64044e-10	ORDERED-LOGISTIC	yes	yes
20191	Measures of cognition and aging	Fluid intelligence score	INTEGER	47957	0.00164463	0.00111298	0.00217628	1.34497e-09	ORDERED-LOGISTIC	yes	yes
90145	Accelerometer	Fraction acceleration <= 700 milli-gravities	CONTINUOUS	40165	0.00190906	0.00129089	0.00252723	1.43454e-09	ORDERED-LOGISTIC	yes	yes
1548	Characteristics of diet	Variation in diet	CAT-SIN	180784	0.000743883	0.000502683	0.000985082	1.49871e-09	ORDERED-LOGISTIC	yes	yes
102770	Characteristics of diet	Couscous intake	CAT-SIN	25943	0.00636666	0.00429565	0.00843766	1.70957e-09	ORDERED-LOGISTIC	yes	yes
1379	Characteristics of diet	Lamb/mutton intake	CAT-SIN	180487	-0.000713035	-0.000945348	-0.000480722	1.79338e-09	ORDERED-LOGISTIC	yes	yes
2110	Self-reported mental health and traumatic events	Able to confide	CAT-SIN	176590	-0.000713321	-0.000945794	-0.000480848	1.81285e-09	ORDERED-LOGISTIC	yes	yes
25151	Abdominal and brain MRI	Mean MD in tapetum on FA skeleton (left)	CONTINUOUS	4789	0.00441645	0.00296715	0.00586575	2.503e-09	ORDERED-LOGISTIC	yes	yes
20002#1220	Self-reported health and diagnoses	Non-cancer illness code, self-reported": diabetes	CAT-MUL	176581/4720(181301)	0.00793289	0.00529174	0.0105747	3.95282e-09	LOGISTIC-BINARY	yes	yes
90086	Accelerometer	Non wear episodes over 1 hour duration	INTEGER	40165	-0.00142038	-0.00189376	-0.000947007	4.10904e-09	ORDERED-LOGISTIC	yes	yes
20128	Measures of cognition and aging	Number of fluid intelligence questions attempted within time limit	INTEGER	58407	0.00182673	0.00121443	0.00243903	5.01809e-09	ORDERED-LOGISTIC	yes	yes
2443	Self-reported health and diagnoses	Diabetes diagnosed by doctor	CAT-SIN	174856/6139(180995)	0.00693183	0.00460821	0.00925601	5.02398e-09	LOGISTIC-BINARY	yes	yes
6144#5	Characteristics of diet	Never eat eggs, dairy, wheat, sugar": I eat all of the above	CAT-MUL	40402/140295(180697)	-0.00303558	-0.00405471	-0.0020166	5.26969e-09	LOGISTIC-BINARY	yes	yes
20507	Self-reported mental health and traumatic events	Recent feelings of inadequacy	CAT-SIN	61436	0.00149953	0.000995656	0.00200341	5.47278e-09	ORDERED-LOGISTIC	yes	yes
6144#4	Characteristics of diet	Never eat eggs, dairy, wheat, sugar": Sugar or foods/drinks containing sugar	CAT-MUL	147795/32902(180697)	0.00327469	0.0021737	0.00437586	5.57142e-09	LOGISTIC-BINARY	yes	yes
90061	Accelerometer	Wear duration during 01:00 - 01:59	CONTINUOUS	40165	0.00147458	0.000978161	0.001971	5.85745e-09	ORDERED-LOGISTIC	yes	yes
3710	Female specific factors/maternity	Length of menstrual cycle	INTEGER	30413	-0.00226401	-0.00302637	-0.00150164	5.92099e-09	ORDERED-LOGISTIC	yes	yes
1090	Lifestyle and environment	Time spent driving	INTEGER	114987	-0.000834484	-0.00111689	-0.000552082	6.98552e-09	ORDERED-LOGISTIC	yes	yes
3064	Spirometry	Peak expiratory flow (PEF)	INTEGER	166338	-0.00119417	-0.00159913	-0.000789205	7.49964e-09	LINEAR	yes	yes
20018	Measures of cognition and aging	Prospective memory result	CAT-SIN	59556	0.00156551	0.00103337	0.00209764	8.1487e-09	ORDERED-LOGISTIC	yes	yes
20439	Self-reported mental health and traumatic events	Frequency of depressed days during worst episode of depression	CAT-SIN	38410	0.00150004	0.000989195	0.00201089	8.71407e-09	ORDERED-LOGISTIC	yes	yes
1210	Lifestyle and environment	Snoring	CAT-SIN	47186/119871(167057)	-0.00284182	-0.0038119	-0.00187188	9.35201e-09	LOGISTIC-BINARY	yes	yes
6017	Objective measures of cardiovacular health	Able to walk or cycle unaided for 10 minutes	CAT-SIN	27147	-0.00394652	-0.00530103	-0.00259201	1.13704e-08	ORDERED-LOGISTIC	yes	yes
914	Lifestyle and environment	Duration of vigorous activity	INTEGER	92374	0.000895098	0.000587457	0.00120274	1.18265e-08	ORDERED-LOGISTIC	yes	yes
[truncated: 17,680 more rows]

## Sheet: Table S4 
varname	category	description	vartype	n	beta 1	lower	upper	pvalue 2	restype	fdr_sign	bonf_sign
[truncated: 17,896 more rows]

[truncated: 8 more sheets: Table S5, Table S6, Table S7, Table S8, Table S9, Table S10, Table S11, Table S12]
